# Supplementary material for: Genome-wide association of polycystic ovary syndrome implicates alterations in gonadotropin secretion in European ancestry populations
Source: Nat Commun. 2015 Aug 18;6:7502. doi: 10.1038/ncomms8502 (PMC4557132; doi:10.1038/ncomms8502)
Supplement: Supplementary Data 1 — Top Associations (P<1E-06 in Phase 1 Discovery GWAS, Stage 2 Replication, or Stage 1+2 Meta-analysis) [file ncomms8502-s2.xlsx]

## Sheet: SD1_TopResults
Supplementary Data 1: Top Associations (P<1E-06 in Phase 1 Discovery GWAS, Stage 2 Replication, or Stage 1+2 Meta-analysis)
					Discovery GWAS (Phase 1)								Stage 2 Replication								Stage 1 + 2 Meta-Analyses
Trait	Variant	Chromo-some	Position	Gene or Flanking Genes	Effect Allele	Non-Effect Allele	Effect Allele Frequency	OR / Betaa	SE/95% CI	Pb	Genotyped or Imputed	Imputation r2	Effect Allele	Non-Effect Allele	Effect Allele Frequency	OR / Betaa	SE/95% CI	Pb	Genotyped or Imputed	Imputation r2	Effect Allele	Non-Effect Allele	Zscore	Pmetac	Direction
DHEAS	rs61775874	1	10279348	UBE4B, KIF1B, PGD	G	A	0.31879	130.75	54.716	0.017061	imput	0.965	G	A	0.34627	224.57	56.222	7.1292e-05	imput	0.957	A	G	-4.497	6.876e-06	--
DHEAS	chr1:10323338:D	1	10323338		A	AT	0.30709	154.12	56.04	0.0060616	imput	0.939	A	AT	0.35012	212.63	56.215	0.00016735	imput	0.944	A	AT	4.603	4.156e-06	++
DHEAS	chr1:10323341:D	1	10323341		A	AT	0.28034	177.92	57.055	0.0018673	imput	0.932	A	AT	0.30452	193.27	59.394	0.0011784	imput	0.929	A	AT	4.494	7.004e-06	++
DHEAS	rs6687307	1	56920014	LOC127406, PPAP2B	T	C	0.7967	-78.535	64.644	0.22392	imput	0.958	T	C	0.77789	288.28	64.138	7.95e-06	imput	0.95	T	C	2.306	0.0211	-+
DHEAS	rs3924202	2	23015895	LOC100130841, KLHL29	T	C	0.43559	238.6	52.221	5.56e-06	geno	1	T	C	0.4361	13.916	55.716	0.80278	geno	1	T	C	3.383	0.0007181	++
DHEAS	rs3924201	2	23016036	LOC100130841, KLHL29	T	C	0.43601	237.71	52.285	6.18e-06	imput	0.998	T	C	0.43639	13.931	55.888	0.80316	imput	0.996	T	C	3.366	0.0007615	++
DHEAS	rs4665517	2	23016287	LOC100130841, KLHL29	C	T	0.43603	237.7	52.298	6.22e-06	imput	0.997	C	T	0.43817	15.48	56.004	0.78222	imput	0.99	T	C	-3.385	0.0007123	--
DHEAS	chr2:23022702:I	2	23022702		TCC	T	0.11944	371.15	80.505	4.69e-06	imput	0.947	NA	NA	NA	NA	NA	NA	imput	0.649	T	TCC	-4.578	4.694e-06	-?
DHEAS	rs7595461	2	23027711	LOC100130841, KLHL29	G	A	0.212	306.76	64.203	2.178e-06	imput	0.945	NA	NA	NA	NA	NA	NA	imput	0.888	A	G	-4.736	2.178e-06	-?
DHEAS	rs7573853	2	23040440	LOC100130841, KLHL29	C	T	0.22552	287.36	61.679	3.64e-06	imput	0.993	C	T	0.20604	46.622	67.683	0.49047	imput	0.963	T	C	-3.757	0.0001721	--
DHEAS	rs10178635	2	23040566	LOC100130841, KLHL29	T	C	0.17257	301.97	66.046	5.48e-06	imput	0.998	T	C	0.16332	-11.701	73.017	0.87269	imput	0.992	T	C	3.094	0.001973	+-
DHEAS	rs13421717	2	23052800	LOC100130841, KLHL29	T	C	0.23263	277.03	61.556	7.58e-06	imput	0.994	T	C	0.23002	58.503	66.342	0.37704	imput	0.953	T	C	3.785	0.0001536	++
DHEAS	rs4594478	2	23058877	LOC100130841, KLHL29	G	A	0.22373	281.34	61.777	5.96e-06	geno	1	G	A	0.22141	60.432	65.563	0.35678	geno	1	A	G	-3.848	0.000119	--
DHEAS	rs4389355	2	23068640	LOC100130841, KLHL29	A	G	0.22858	291.68	63.416	4.77e-06	imput	0.892	NA	NA	NA	NA	NA	NA	imput	0.791	A	G	4.575	4.767e-06	+?
DHEAS	rs144427875	2	168421692	NA	A	G	0.28781	275.03	58.578	3.14e-06	imput	0.929	NA	NA	NA	NA	NA	NA	imput	0.865	A	G	4.661	3.143e-06	+?
DHEAS	rs13015833	2	168426860	LOC728375, LOC401018	A	G	0.29575	262.85	57.617	5.75e-06	imput	0.948	NA	NA	NA	NA	NA	NA	imput	0.804	A	G	4.535	5.75e-06	+?
DHEAS	rs2063894	3	2759541	LOC100130346, CNTN4, IL5RA	C	G	0.066257	451.03	101.13	8.84e-06	imput	0.982	NA	NA	NA	NA	NA	NA	imput	0.315	C	G	4.444	8.844e-06	+?
DHEAS	rs17019317	3	2762072	LOC100130346, CNTN4, IL5RA	T	C	0.066744	448.92	101.05	9.99e-06	imput	0.976	NA	NA	NA	NA	NA	NA	imput	0.312	T	C	4.417	9.992e-06	+?
DHEAS	rs58341733	3	193460070	OPA1, LOC647323	A	G	0.12083	368.15	79.16	3.67e-06	imput	0.954	NA	NA	NA	NA	NA	NA	imput	0.376	A	G	4.63	3.665e-06	+?
DHEAS	chr3:193460620:D	3	193460620		C	CA	0.11326	364.5	81.55	8.66e-06	imput	0.957	NA	NA	NA	NA	NA	NA	imput	0.374	CA	C	-4.448	8.665e-06	-?
DHEAS	rs7637836	3	193480407	OPA1, LOC647323	A	G	0.11264	372.71	80.62	4.3e-06	imput	0.975	NA	NA	NA	NA	NA	NA	imput	0.371	A	G	4.596	4.301e-06	+?
DHEAS	rs7615525	3	193480424	OPA1, LOC647323	G	A	0.11265	372.82	80.625	4.278e-06	imput	0.975	NA	NA	NA	NA	NA	NA	imput	0.372	A	G	-4.597	4.278e-06	-?
DHEAS	rs11924310	3	193480443	OPA1, LOC647323	G	C	0.11266	372.94	80.627	4.253e-06	imput	0.974	NA	NA	NA	NA	NA	NA	imput	0.372	C	G	-4.599	4.253e-06	-?
DHEAS	rs11928384	3	193480560	OPA1, LOC647323	C	T	0.11411	376.77	80.324	3.12e-06	imput	0.974	NA	NA	NA	NA	NA	NA	imput	0.391	T	C	-4.663	3.122e-06	-?
DHEAS	chr3:193481268:I	3	193481268		ACCTGCAGAGT	A	0.11757	411.5	79.82	3.24e-07	imput	0.959	NA	NA	NA	NA	NA	NA	imput	0.386	A	ACCTGCAGAGT	-5.109	3.24e-07	-?
DHEAS	rs904878	3	193484416	OPA1, LOC647323	C	T	0.37498	236.93	52.653	7.887e-06	imput	0.952	NA	NA	NA	NA	NA	NA	imput	0.349	T	C	-4.468	7.887e-06	-?
DHEAS	rs73891022	3	193491551	NA	G	A	0.031416	679.59	153.16	9.98e-06	imput	0.889	NA	NA	NA	NA	NA	NA	imput	0.449	A	G	-4.418	9.98e-06	-?
DHEAS	rs76220432	3	193492911	NA	G	C	0.028064	703.58	158.15	9.04e-06	imput	0.929	NA	NA	NA	NA	NA	NA	imput	0.278	C	G	-4.439	9.044e-06	-?
DHEAS	rs114715233	3	193494303	NA	A	C	0.028074	702.56	157.93	9.13e-06	imput	0.935	NA	NA	NA	NA	NA	NA	imput	0.278	A	C	4.437	9.127e-06	+?
DHEAS	rs12639801	4	12008411	LOC644753, HSP90AB2P	A	G	0.29492	-12.423	55.517	0.82295	geno	1	A	G	0.2657	-289.57	59.66	1.42e-06	geno	1	A	G	-3.574	0.0003512	--
DHEAS	chr4:12008571:D	4	12008571		C	CT	0.29427	-15.779	55.998	0.77807	imput	0.994	C	CT	0.26413	-294.82	60.262	1.17e-06	imput	0.983	CT	C	3.643	0.0002697	++
DHEAS	rs13110444	4	12008682	LOC644753, HSP90AB2P	T	C	0.29572	-15.708	55.723	0.77801	imput	0.996	T	C	0.26871	-290.94	59.612	1.24e-06	imput	0.994	T	C	-3.634	0.0002789	--
DHEAS	rs4452446	4	12009576	LOC644753, HSP90AB2P	C	T	0.30282	-14.573	55.369	0.79236	imput	0.986	C	T	0.27589	-298.03	59.471	6.49e-07	imput	0.985	T	C	3.711	0.0002062	++
DHEAS	rs4290908	4	12012332	LOC644753, HSP90AB2P	C	A	0.32345	-19.448	54.417	0.72081	imput	0.994	C	A	0.29575	-278.48	58.514	2.26e-06	imput	0.982	A	C	3.602	0.0003153	++
DHEAS	rs7660418	4	12021139	LOC644753, HSP90AB2P	T	C	0.32394	-11.532	54.617	0.83277	imput	0.996	T	C	0.29746	-284.35	58.236	1.24e-06	imput	0.992	T	C	-3.585	0.0003374	--
DHEAS	rs6448853	4	12022501	LOC644753, HSP90AB2P	C	A	0.32322	-11.469	54.661	0.8338	imput	0.991	C	A	0.29619	-289.65	58.528	8.85e-07	imput	0.986	A	C	3.631	0.0002826	++
DHEAS	rs16886565	4	12023721	LOC644753, HSP90AB2P	A	G	0.32807	-8.3354	54.191	0.87775	imput	0.995	A	G	0.30269	-285.39	57.965	1.01e-06	geno	1	A	G	-3.573	0.0003523	--
DHEAS	rs73218201	4	12026240	NA	G	T	0.30313	-17.672	57.338	0.75627	imput	0.923	G	T	0.27798	-313.17	62.526	5.76e-07	imput	0.915	T	G	3.761	0.0001693	++
DHEAS	rs6829103	4	12026514	LOC644753, HSP90AB2P	A	G	0.32407	-11.462	54.615	0.83376	imput	0.997	A	G	0.29627	-281.56	58.182	1.53e-06	imput	0.995	A	G	-3.554	0.000379	--
DHEAS	rs16886566	4	12028032	LOC644753, HSP90AB2P	T	C	0.32034	-19.457	54.396	0.72058	geno	1	T	C	0.29484	-268.36	57.999	4.23e-06	geno	1	T	C	-3.511	0.0004461	--
DHEAS	rs16886569	4	12029633	LOC644753, HSP90AB2P	C	T	0.3241	-12.071	54.598	0.82501	imput	0.996	C	T	0.29813	-276.29	57.94	2.16e-06	imput	0.99	T	C	3.513	0.0004429	++
DHEAS	rs66788694	4	12034588	NA	A	G	0.33782	-27.29	54.099	0.61395	imput	0.992	A	G	0.30421	-280.79	58.512	1.87e-06	imput	0.984	A	G	-3.733	0.0001888	--
DHEAS	rs1899501	4	12042068	LOC644753, HSP90AB2P	A	G	0.32753	-15.251	54.125	0.77812	imput	0.994	A	G	0.30193	-280.23	58.95	2.32e-06	imput	0.973	A	G	-3.545	0.0003921	--
DHEAS	rs33917169	4	12043453	LOC644753, HSP90AB2P	G	A	0.32945	-13.294	54.89	0.80849	imput	0.983	G	A	0.31168	-282.04	58.41	1.63e-06	imput	0.962	A	G	3.568	0.0003593	++
DHEAS	rs73220008	4	12046106	NA	G	C	0.34024	-5.8132	54.279	0.91328	imput	0.984	G	C	0.31063	-298.89	58.844	4.46e-07	imput	0.962	C	G	3.653	0.0002589	++
DHEAS	rs1584006	4	12055164	LOC644753, HSP90AB2P	A	G	0.32579	-22.281	54.872	0.68468	imput	0.99	A	G	0.30194	-272.94	59.175	4.58e-06	imput	0.959	A	G	-3.534	0.0004097	--
DHEAS	rs35738349	4	12055771	LOC644753, HSP90AB2P	C	T	0.32606	-19.184	54.934	0.7269	imput	0.989	C	T	0.30187	-273.25	59.185	4.48e-06	imput	0.957	T	C	3.497	0.0004707	++
DHEAS	rs5011971	4	12056375	LOC644753, HSP90AB2P	T	C	0.3254	-21.157	54.93	0.70009	imput	0.989	T	C	0.30029	-270.02	59.209	5.82e-06	imput	0.957	T	C	-3.483	0.0004955	--
DHEAS	chr4:12060087:D	4	12060087		G	GC	0.32318	-19.869	54.654	0.71622	imput	0.992	G	GC	0.29439	-272.46	59.412	5.14e-06	imput	0.961	G	GC	-3.487	0.0004893	--
DHEAS	rs2053539	4	12064406	LOC644753, HSP90AB2P	T	C	0.32706	-10.044	55.726	0.8568	imput	0.96	T	C	0.29814	-289.47	60.403	1.85e-06	imput	0.919	T	C	-3.506	0.0004543	--
DHEAS	rs13179290	5	55302841	IL6ST, ANKRD55	T	C	0.15208	115.51	75.133	0.12418	imput	0.978	T	C	0.16766	-334.76	73.717	6.42e-06	imput	0.961	T	C	-2.112	0.03471	+-
DHEAS	rs190311	5	71828874	ZNF366, LOC389300	C	T	0.25505	82.877	59.308	0.1623	imput	0.981	C	T	0.26673	285.94	61.346	3.606e-06	imput	0.979	T	C	-4.269	1.968e-05	--
DHEAS	rs33421	5	71847277	ZNF366, LOC389300	T	G	0.23504	90.883	60.609	0.13393	imput	0.989	T	G	0.24552	286.91	63.123	6.21e-06	geno	1	T	G	4.26	2.048e-05	++
DHEAS	rs9327459	5	127269009	CTXN3, FLJ33630	G	A	0.03006	822.53	159.11	2.02e-07	imput	0.97	NA	NA	NA	NA	NA	NA	imput	0.667	A	G	-5.198	2.02e-07	-?
DHEAS	rs4612116	5	127277307	hCG_1981531, FLJ33630	C	A	0.030833	783.04	155.32	4.56e-07	imput	0.988	NA	NA	NA	NA	NA	NA	imput	0.722	A	C	-5.044	4.56e-07	-?
DHEAS	rs12652439	5	127278608	hCG_1981531, FLJ33630	A	G	0.026964	870.07	160.2	6.14e-08	imput	0.993	A	G	0.036751	-27.393	154.59	0.85792	imput	0.873	A	G	3.694	0.0002204	+-
DHEAS	chr5:127281871:D	5	127281871		T	TC	0.027054	861.95	158.63	6.46e-08	imput	0.995	NA	NA	NA	NA	NA	NA	imput	0.866	T	TC	5.406	6.46e-08	+?
DHEAS	rs78252070	5	127281872	NA	A	C	0.027054	861.95	158.63	6.46e-08	imput	0.995	NA	NA	NA	NA	NA	NA	imput	0.866	A	C	5.406	6.46e-08	+?
DHEAS	chr5:127281875:I	5	127281875		AT	A	0.027055	861.95	158.63	6.46e-08	imput	0.995	NA	NA	NA	NA	NA	NA	imput	0.866	A	AT	-5.406	6.46e-08	-?
DHEAS	rs7356571	5	127281875	hCG_1981531, FLJ33630	T	A	0.027034	856.69	157.76	7.08e-08	imput	0.995	NA	NA	NA	NA	NA	NA	imput	0.851	A	T	-5.389	7.08e-08	-?
DHEAS	rs79083657	5	127286330	NA	T	G	0.027116	854.61	157.23	7e-08	imput	0.999	T	G	0.036523	-26.371	154.42	0.86319	imput	0.885	T	G	3.683	0.0002309	+-
DHEAS	rs112165130	5	127288204	NA	A	G	0.027116	854.61	157.23	7e-08	imput	0.998	A	G	0.036223	-24.313	154.82	0.87417	imput	0.884	A	G	3.692	0.0002221	+-
DHEAS	rs75633511	5	127288899	NA	G	A	0.027116	854.61	157.23	7e-08	imput	0.998	G	A	0.036111	-23.404	154.97	0.87898	imput	0.884	A	G	-3.697	0.0002183	-+
DHEAS	rs11740438	5	127295339	hCG_1981531, FLJ33630	C	G	0.027684	834.73	155.75	1.06e-07	imput	0.998	C	G	0.032003	8.7176	156.76	0.95553	imput	0.989	C	G	3.792	0.0001497	++
DHEAS	rs11740439	5	127295353	hCG_1981531, FLJ33630	C	G	0.027684	834.73	155.75	1.06e-07	imput	0.998	C	G	0.032035	8.4805	156.66	0.95667	imput	0.99	C	G	3.791	0.0001503	++
DHEAS	rs28591675	5	127295726	hCG_1981531, FLJ33630	T	C	0.027684	834.73	155.75	1.06e-07	imput	0.999	T	C	0.032022	8.3245	156.61	0.95751	imput	0.991	T	C	3.79	0.0001508	++
DHEAS	rs12658023	5	127296394	hCG_1981531, FLJ33630	G	A	0.027684	834.73	155.75	1.06e-07	imput	0.999	G	A	0.031983	8.703	156.6	0.95563	imput	0.993	A	G	-3.791	0.0001498	--
DHEAS	rs78235368	5	127297538	NA	A	G	0.027684	834.73	155.75	1.06e-07	imput	0.999	A	G	0.031959	8.8171	156.59	0.95509	imput	0.995	A	G	3.792	0.0001495	++
DHEAS	rs28373717	5	127297711	hCG_1981531, FLJ33630	C	T	0.027684	834.73	155.75	1.06e-07	imput	0.999	C	T	0.031956	8.902	156.59	0.95466	imput	0.995	T	C	-3.792	0.0001493	--
DHEAS	rs28473744	5	127297713	hCG_1981531, FLJ33630	C	T	0.027684	834.73	155.75	1.06e-07	imput	0.999	C	T	0.031956	8.902	156.59	0.95466	imput	0.995	T	C	-3.792	0.0001493	--
DHEAS	rs28636438	5	127297913	hCG_1981531, FLJ33630	C	T	0.027684	834.73	155.75	1.06e-07	imput	0.999	C	T	0.031954	8.907	156.59	0.95463	imput	0.995	T	C	-3.792	0.0001492	--
DHEAS	rs28687461	5	127298057	hCG_1981531, FLJ33630	G	A	0.027684	834.73	155.75	1.06e-07	imput	0.999	G	A	0.031952	8.9618	156.59	0.95436	imput	0.995	A	G	-3.793	0.0001491	--
DHEAS	rs13361741	5	127298499	hCG_1981531, FLJ33630	G	A	0.027684	834.73	155.75	1.06e-07	geno	1	G	A	0.031951	9.0261	156.59	0.95403	geno	1	A	G	-3.793	0.0001489	--
DHEAS	rs10079317	5	127299327	hCG_1981531, FLJ33630	G	A	0.027688	834.63	155.75	1.06e-07	imput	0.999	G	A	0.031946	8.9757	156.6	0.95429	imput	0.995	A	G	-3.792	0.0001493	--
DHEAS	rs28567046	5	127299665	hCG_1981531, FLJ33630	C	T	0.027692	834.52	155.76	1.06e-07	imput	0.999	C	T	0.031943	8.9434	156.61	0.95446	imput	0.995	T	C	-3.792	0.0001497	--
DHEAS	rs28542972	5	127299800	hCG_1981531, FLJ33630	G	C	0.027694	834.48	155.76	1.07e-07	imput	0.999	G	C	0.031942	8.9461	156.61	0.95445	imput	0.995	C	G	-3.791	0.0001498	--
DHEAS	rs28736542	5	127300213	hCG_1981531, FLJ33630	T	C	0.027699	834.33	155.77	1.07e-07	imput	0.999	T	C	0.031939	8.9178	156.62	0.95459	imput	0.995	T	C	3.791	0.0001503	++
DHEAS	rs79579926	5	127300894	NA	T	C	0.027718	833.86	155.78	1.09e-07	imput	0.998	T	C	0.031931	8.7838	156.64	0.95526	imput	0.993	T	C	3.788	0.0001519	++
DHEAS	chr5:127301386:D	5	127301386		G	GTA	0.025616	898.9	163.13	4.9e-08	imput	0.96	G	GTA	0.031734	6.0699	157.21	0.96915	imput	0.985	G	GTA	3.877	0.0001057	++
DHEAS	rs28816429	5	127302047	hCG_1981531, SLC12A2	C	T	0.027763	832.62	155.81	1.14e-07	imput	0.998	C	T	0.031903	8.5133	156.74	0.95667	imput	0.992	T	C	-3.781	0.0001561	--
DHEAS	rs79967054	5	127302631	NA	T	A	0.027801	831.48	155.84	1.18e-07	imput	0.998	T	A	0.03188	8.3047	156.82	0.95773	imput	0.991	A	T	-3.776	0.0001597	--
DHEAS	rs75570575	5	127302711	NA	G	A	0.027807	831.3	155.84	1.19e-07	imput	0.998	G	A	0.031877	8.1922	156.84	0.9583	imput	0.991	A	G	-3.774	0.0001605	--
DHEAS	rs79128682	5	127303016	NA	T	A	0.027842	830.15	155.85	1.23e-07	imput	0.997	T	A	0.031855	7.9725	156.91	0.95943	imput	0.99	A	T	-3.769	0.0001641	--
DHEAS	rs77210703	5	127303622	NA	G	A	0.027925	827.16	155.84	1.34e-07	imput	0.997	G	A	0.031809	7.4016	157.07	0.96233	imput	0.989	A	G	-3.755	0.0001734	--
DHEAS	rs80282313	5	127303657	NA	A	G	0.027929	826.98	155.84	1.35e-07	imput	0.997	A	G	0.031807	7.3725	157.08	0.96249	imput	0.989	A	G	3.754	0.000174	++
DHEAS	rs74506058	5	127304037	NA	C	T	0.027981	824.81	155.79	1.43e-07	imput	0.997	C	T	0.031775	6.9441	157.2	0.96467	imput	0.988	T	C	-3.745	0.0001807	--
DHEAS	rs10074995	5	127304231	hCG_1981531, SLC12A2	T	G	0.028007	823.6	155.75	1.47e-07	imput	0.997	T	G	0.031761	6.7832	157.25	0.9655	imput	0.987	T	G	3.74	0.0001842	++
DHEAS	rs75834050	5	127306150	NA	T	C	0.02712	801.8	159.61	6.26e-07	imput	0.995	T	C	0.026073	66.362	182.52	0.71308	imput	0.939	T	C	3.777	0.0001586	++
DHEAS	rs28756407	5	127310084	hCG_1981531, SLC12A2	C	T	0.027463	815.28	158.92	4.02e-07	imput	0.977	C	T	0.034664	6.2526	156.21	0.9659	imput	0.93	T	C	-3.607	0.0003098	--
DHEAS	rs10463834	5	127312966	hCG_1981531, SLC12A2	T	C	0.027598	834.06	156.02	1.21e-07	imput	0.995	T	C	0.031668	5.0676	157.68	0.97414	imput	0.985	T	C	3.757	0.0001717	++
DHEAS	rs4141241	5	127316740	hCG_1981531, SLC12A2	C	T	0.03954	706.06	129.96	7.09e-08	imput	0.998	NA	NA	NA	NA	NA	NA	imput	0.718	T	C	-5.389	7.09e-08	-?
DHEAS	rs10065448	5	127317835	hCG_1981531, SLC12A2	G	A	0.027679	835.11	155.84	1.06e-07	imput	0.996	G	A	0.031673	4.6229	157.83	0.97641	imput	0.982	A	G	-3.773	0.0001612	--
DHEAS	rs10037914	5	127326474	hCG_1981531, SLC12A2	T	C	0.027807	832.96	155.76	1.11e-07	imput	0.983	T	C	0.03183	3.1792	157.7	0.98372	imput	0.97	T	C	3.761	0.0001695	++
DHEAS	chr5:127328338:I	5	127328338		CACATAG	C	0.037101	712.67	137.84	4.34e-07	imput	0.935	NA	NA	NA	NA	NA	NA	imput	0.679	CACATAG	C	5.054	4.34e-07	+?
DHEAS	rs57766590	5	127330108	hCG_1981531, SLC12A2	T	G	0.040237	702.87	129.33	7.02e-08	imput	0.976	NA	NA	NA	NA	NA	NA	imput	0.717	T	G	5.391	7.02e-08	+?
DHEAS	rs2286386	5	127337711	hCG_1981531, SLC12A2	C	T	0.028229	868.72	159.21	6.64e-08	imput	0.948	NA	NA	NA	NA	NA	NA	imput	0.816	T	C	-5.401	6.64e-08	-?
DHEAS	rs155942	5	139532538	LOC492311, C5orf32	C	T	0.70943	-225.69	56.167	6.3451e-05	imput	0.998	C	T	0.75965	-142.32	62.711	0.023464	imput	0.964	T	C	4.428	9.516e-06	++
DHEAS	rs2436396	5	139533563	LOC492311, C5orf32	G	A	0.7096	-226.62	56.117	5.8225e-05	geno	1	G	A	0.74608	-149.82	60.851	0.013976	geno	1	A	G	4.578	4.688e-06	++
DHEAS	rs269767	5	139536922	LOC492311, C5orf32	G	A	0.48694	-182.13	51.919	0.00047555	imput	0.989	G	A	0.55017	-166.61	56.609	0.0033133	imput	0.92	A	G	4.547	5.447e-06	++
DHEAS	rs4463213	5	139545748	LOC492311, C5orf32	A	G	0.52265	188.41	51.917	0.00030018	imput	0.995	A	G	0.47369	172.27	55.851	0.0021011	imput	0.935	A	G	4.73	2.242e-06	++
DHEAS	rs7726176	5	139547971	LOC492311, C5orf32	A	T	0.52307	186.01	51.864	0.00035282	imput	0.995	A	T	0.47612	171.52	55.706	0.0021419	imput	0.936	A	T	4.697	2.646e-06	++
DHEAS	rs2436391	5	139557385	LOC492311, C5orf32, PFDN1	T	C	0.52486	178.36	51.832	0.00060453	geno	1	T	C	0.46926	166.63	55.936	0.0029743	imput	0.936	T	C	4.525	6.045e-06	++
DHEAS	rs11748023	5	139558584	LOC492311, C5orf32, PFDN1	T	C	0.52441	180.73	51.881	0.00051699	imput	1	T	C	0.4668	167.48	56.087	0.0029031	imput	0.936	T	C	4.56	5.118e-06	++
DHEAS	rs11745502	5	139558808	LOC492311, C5orf32, PFDN1	A	G	0.52486	178.37	51.833	0.0006039	imput	1	A	G	0.46921	166.08	55.973	0.0030905	imput	0.936	A	G	4.517	6.283e-06	++
DHEAS	rs11750229	5	139559014	LOC492311, C5orf32, PFDN1	G	T	0.52474	181.99	51.938	0.00047853	imput	0.999	G	T	0.46733	165.42	56.117	0.0032827	imput	0.935	T	G	-4.548	5.425e-06	--
DHEAS	chr5:139577374:D	5	139577374		T	TA	0.5204	180.51	52.133	0.00056094	imput	0.987	T	TA	0.46473	166.83	56.164	0.0030525	imput	0.926	T	TA	4.533	5.803e-06	++
DHEAS	chr5:139579687:I	5	139579687		TG	T	0.51579	177.92	52.127	0.00067223	imput	0.983	TG	T	0.46254	164.64	56.438	0.0036061	imput	0.915	T	TG	-4.462	8.115e-06	--
DHEAS	rs369171	5	139581727	LOC492311, C5orf32, PFDN1	T	G	0.30824	213.44	55.023	0.00011262	imput	0.99	T	G	0.27368	153.81	61.103	0.011962	imput	0.96	T	G	4.506	6.61e-06	++
DHEAS	rs421211	5	139581773	LOC492311, C5orf32, PFDN1	A	G	0.5186	175.28	52.069	0.00079372	imput	0.986	A	G	0.4611	166.15	56.021	0.0030991	imput	0.929	A	G	4.463	8.074e-06	++
DHEAS	rs397463	5	139584275	LOC492311, C5orf32, PFDN1	G	C	0.52484	178.33	51.833	0.00060578	imput	1	G	C	0.46845	165.37	55.987	0.0032254	imput	0.934	C	G	-4.507	6.584e-06	--
DHEAS	rs2436390	5	139586501	LOC492311, C5orf32, PFDN1	A	G	0.52432	180.81	51.878	0.00051363	imput	1	A	G	0.46497	160.83	55.727	0.0039982	imput	0.94	A	G	4.491	7.102e-06	++
DHEAS	rs12717951	5	139589309	LOC492311, C5orf32, PFDN1	G	A	0.47516	-178.29	51.832	0.0006071	imput	1	G	A	0.53158	-161.54	55.601	0.0037657	imput	0.942	A	G	4.472	7.745e-06	++
DHEAS	chr5:139594215:D	5	139594215		T	TA	0.47219	-178.49	51.775	0.00059134	imput	0.993	T	TA	0.52474	-164.93	55.382	0.0029802	imput	0.953	T	TA	-4.529	5.938e-06	--
DHEAS	rs10060071	5	139599097	LOC492311, C5orf32, PFDN1	C	T	0.47532	-177.8	51.833	0.00062837	imput	0.999	C	T	0.52591	-160.32	55.216	0.0037886	imput	0.955	T	C	4.464	8.038e-06	++
DHEAS	rs6580453	5	139604519	LOC492311, C5orf32, PFDN1	C	T	0.6945	-217.03	55.196	9.1132e-05	imput	0.987	C	T	0.74074	-151.99	63.378	0.016609	imput	0.916	T	C	4.459	8.252e-06	++
DHEAS	chr5:139609242:I	5	139609242		CGTTA	C	0.46733	-178.04	52.596	0.00074079	imput	0.984	CGTTA	C	0.5046	-168.82	54.824	0.0021444	imput	0.936	CGTTA	C	-4.556	5.219e-06	--
DHEAS	rs1432874	5	139611280	LOC492311, C5orf32, PFDN1	A	G	0.68958	-210.94	54.872	0.0001297	imput	0.985	A	G	0.72819	-155.74	61.739	0.011788	imput	0.945	A	G	-4.485	7.288e-06	--
DHEAS	rs12188849	5	139621570	LOC492311, C5orf32, PFDN1	A	G	0.47535	-177.7	51.832	0.00063265	imput	0.999	A	G	0.5254	-159.53	55.173	0.0039345	imput	0.954	A	G	-4.454	8.411e-06	--
DHEAS	rs1142828	5	139623901	C5orf32, PFDN1, PFDN1	T	G	0.46372	-174.59	51.989	0.00081458	imput	0.993	T	G	0.50322	-178.29	55.537	0.0013757	imput	0.94	T	G	-4.63	3.664e-06	--
DHEAS	rs6869910	5	139629450	C5orf32, PFDN1, HBEGF	C	T	0.46601	-186.23	52.106	0.00036869	imput	0.989	C	T	0.51789	-164.32	55.153	0.0029772	imput	0.947	T	C	4.618	3.88e-06	++
DHEAS	rs6863474	5	139630862	C5orf32, PFDN1, HBEGF	T	C	0.47554	-177.05	51.825	0.00066072	imput	0.999	T	C	0.52053	-164.57	54.677	0.002694	imput	0.968	T	C	-4.529	5.921e-06	--
DHEAS	rs62385161	5	139635747	C5orf32, PFDN1, HBEGF	C	T	0.47557	-176.98	51.823	0.00066377	imput	0.998	C	T	0.5199	-161.88	54.621	0.0031277	imput	0.969	T	C	4.496	6.928e-06	++
DHEAS	rs13177454	5	139636570	C5orf32, PFDN1, HBEGF	C	T	0.47609	-179.67	51.87	0.00055549	imput	0.998	C	T	0.5277	-156.64	55.174	0.0046307	imput	0.955	T	C	4.443	8.885e-06	++
DHEAS	rs13177186	5	139640476	C5orf32, PFDN1, HBEGF	G	A	0.46974	-173.07	52.352	0.00097845	imput	0.991	G	A	0.5148	-169.12	54.524	0.0019883	imput	0.963	A	G	4.517	6.268e-06	++
DHEAS	rs6867870	5	139641896	C5orf32, PFDN1, HBEGF	A	C	0.47563	-176.9	51.825	0.00066799	imput	0.998	A	C	0.52011	-161.83	54.568	0.0031068	imput	0.969	A	C	-4.496	6.92e-06	--
DHEAS	rs2337081	5	139642414	C5orf32, PFDN1, HBEGF	C	A	0.47546	-176.86	51.84	0.00067191	imput	0.998	C	A	0.51947	-161.58	54.616	0.0031798	imput	0.97	A	C	4.49	7.125e-06	++
DHEAS	rs2053055	5	139646776	C5orf32, PFDN1, HBEGF	T	C	0.47593	-175.66	51.784	0.00072094	imput	0.998	T	C	0.51975	-160.71	54.573	0.00332	imput	0.971	T	C	-4.467	7.939e-06	--
DHEAS	rs6580473	5	139646962	C5orf32, PFDN1, HBEGF	G	A	0.47593	-175.65	51.784	0.00072119	imput	0.998	G	A	0.51908	-163.65	54.688	0.0028498	imput	0.971	A	G	4.5	6.792e-06	++
DHEAS	rs2053056	5	139648183	C5orf32, PFDN1, HBEGF	C	A	0.47579	-175.62	51.799	0.00072546	imput	0.998	C	A	0.52005	-163.92	54.731	0.0028287	imput	0.969	A	C	4.501	6.777e-06	++
DHEAS	rs2337082	5	139649201	C5orf32, PFDN1, HBEGF	A	G	0.47594	-175.61	51.782	0.00072283	imput	0.998	A	G	0.51889	-163.56	54.681	0.0028633	imput	0.971	A	G	-4.499	6.839e-06	--
DHEAS	rs13186198	5	139652057	C5orf32, PFDN1, HBEGF	A	G	0.48422	-180.75	51.635	0.00048547	imput	0.994	A	G	0.52157	-165.69	54.742	0.0025491	imput	0.968	A	G	-4.6	4.228e-06	--
DHEAS	rs6889283	5	139653439	C5orf32, PFDN1, HBEGF	T	G	0.47542	-178.01	51.718	0.00060195	imput	0.999	T	G	0.52024	-165.15	54.726	0.0026274	imput	0.969	T	G	-4.552	5.302e-06	--
DHEAS	rs2116790	5	139654115	C5orf32, PFDN1, HBEGF	A	G	0.47597	-175.48	51.78	0.00072913	imput	0.998	A	G	0.52047	-165.02	54.725	0.0026474	imput	0.971	A	G	-4.514	6.365e-06	--
DHEAS	rs13353827	5	139654537	C5orf32, PFDN1, HBEGF	C	T	0.47651	-178.36	51.823	0.00060244	imput	0.999	C	T	0.52859	-156.58	55.141	0.0046211	imput	0.958	T	C	4.428	9.526e-06	++
DHEAS	rs13359519	5	139654664	C5orf32, PFDN1, HBEGF	A	G	0.47305	-185.96	52.083	0.00037457	imput	0.991	A	G	0.52603	-155.31	55.117	0.004943	imput	0.951	A	G	-4.502	6.735e-06	--
DHEAS	rs6879174	5	139654732	C5orf32, PFDN1, HBEGF	G	A	0.47609	-176.27	51.805	0.00069407	imput	0.999	G	A	0.52126	-162.97	54.636	0.0029383	imput	0.971	A	G	4.501	6.767e-06	++
DHEAS	rs6879629	5	139654979	C5orf32, PFDN1, HBEGF	G	A	0.46879	-174.39	52.391	0.0009069	imput	0.975	G	A	0.4907	-170.62	55.425	0.0021374	imput	0.928	A	G	4.517	6.275e-06	++
DHEAS	rs6869801	5	139659928	C5orf32, PFDN1, HBEGF	T	C	0.69196	-211.05	54.837	0.0001267	imput	0.998	T	C	0.73854	-158.22	62.955	0.012059	imput	0.923	T	C	-4.483	7.343e-06	--
DHEAS	rs13161399	5	139666427	C5orf32, PFDN1, HBEGF	T	G	0.46348	-185.81	52.95	0.00046916	imput	0.975	T	G	0.5088	-161.94	55.133	0.0033939	imput	0.949	T	G	-4.544	5.518e-06	--
DHEAS	rs1347143	5	139669386	C5orf32, PFDN1, HBEGF	A	G	0.47571	-172.9	52.033	0.00092467	geno	1	A	G	0.52522	-158.6	53.735	0.0032372	geno	1	A	G	-4.424	9.703e-06	--
DHEAS	rs11738439	5	139695230	PFDN1, HBEGF	A	G	0.30791	206.15	55.289	0.00020392	geno	1	A	G	0.26626	153.54	59.893	0.0105	geno	1	A	G	4.434	9.247e-06	++
DHEAS	rs115947667	6	50643075	NA	T	C	0.031529	-70.218	152.32	0.64402	imput	0.964	T	C	0.037544	-631.22	141.46	8.46e-06	imput	0.977	T	C	-3.481	0.0004993	--
DHEAS	chr6:50646961	6	50646961		NA	NA	NA	NA	NA	NA	NA	NA	A	T	0.039798	-614.27	135.81	6.87e-06	geno	1	A	T	-4.498	6.874e-06	?-
DHEAS	rs78685662	6	56186402	NA	A	G	0.082924	-406.26	89.225	6.01e-06	imput	0.998	A	G	0.092652	-73.491	97.856	0.45246	imput	0.993	A	G	-3.726	0.0001942	--
DHEAS	rs10481384	8	699545	LOC401442, C8orf68, DLGAP2	C	T	0.66901	240.48	53.695	8.53e-06	imput	0.972	C	T	0.63947	2.9517	59.902	0.95662	imput	0.897	T	C	-3.18	0.001473	--
DHEAS	rs16939256	8	77151607	HNF4G, MRPL9P1	T	A	0.11808	-378.19	80.243	2.816e-06	imput	1	T	A	0.13457	33.881	79.031	0.66816	imput	1	A	T	3.002	0.002685	+-
DHEAS	rs1821018	8	77154066	HNF4G, MRPL9P1	C	T	0.11808	-378.22	80.241	2.81e-06	geno	1	C	T	0.13397	37.073	79.117	0.63939	geno	1	T	C	2.974	0.002941	+-
DHEAS	rs6996021	8	77154933	HNF4G, MRPL9P1	C	T	0.11808	-378.21	80.242	2.81e-06	imput	1	C	T	0.13457	33.881	79.031	0.66816	imput	1	T	C	3.002	0.002682	+-
DHEAS	rs7017651	8	77159098	HNF4G, MRPL9P1	A	G	0.11864	-376.57	80.127	3e-06	geno	1	A	G	0.13397	37.073	79.117	0.63939	geno	1	A	G	-2.964	0.003035	-+
DHEAS	rs1821016	8	77159766	HNF4G, MRPL9P1	T	C	0.11808	-378.22	80.241	2.81e-06	geno	1	T	C	0.13453	33.827	79.031	0.66866	geno	1	T	C	-3.003	0.002677	-+
DHEAS	rs10504614	8	77161184	HNF4G, MRPL9P1	T	C	0.11749	-378.96	80.397	2.81e-06	imput	0.995	T	C	0.13217	32.844	79.828	0.68075	imput	0.993	T	C	-3.014	0.002576	-+
DHEAS	chr8:77165280:I	8	77165280		AC	A	0.11729	-375.34	80.508	3.6e-06	imput	0.998	AC	A	0.13496	35.581	79.066	0.65271	imput	0.995	A	AC	2.951	0.00317	+-
DHEAS	rs10102141	8	77178096	HNF4G, MRPL9P1	T	C	0.11832	-378.43	80.269	2.79e-06	imput	0.997	T	C	0.13458	33.849	79.031	0.66844	imput	0.999	T	C	-3.003	0.002672	-+
DHEAS	rs1367559	8	77178593	HNF4G, MRPL9P1	T	C	0.11928	-376.03	80.001	2.98e-06	imput	0.993	T	C	0.13492	38.123	78.889	0.62894	imput	0.993	T	C	-2.955	0.003128	-+
DHEAS	rs10504615	8	77179628	HNF4G, MRPL9P1	G	A	0.11943	-374.97	80.125	3.28e-06	imput	0.983	G	A	0.13587	37.29	79.427	0.63862	imput	0.967	A	G	2.951	0.003171	+-
DHEAS	chr8:77183012:D	8	77183012		T	TAGAG	0.10779	-380.4	84.879	8.31e-06	imput	0.995	T	TAGAG	0.12676	61.537	81.105	0.44807	imput	0.996	T	TAGAG	-2.608	0.009109	-+
DHEAS	rs4735719	8	77183970	HNF4G, MRPL9P1	A	C	0.11857	-376.56	80.202	3.06e-06	imput	0.996	A	C	0.13455	34.566	79.063	0.66198	imput	0.997	A	C	-2.984	0.002847	-+
DHEAS	rs7845617	8	77187224	HNF4G, MRPL9P1	C	T	0.10803	-376.93	84.806	9.85e-06	imput	0.998	C	T	0.12678	61.659	81.102	0.44715	imput	0.997	T	C	2.581	0.009853	+-
DHEAS	rs6472959	8	77187491	HNF4G, MRPL9P1	T	G	0.11771	-375.7	80.494	3.48e-06	imput	0.994	T	G	0.13315	40.134	79.368	0.6131	imput	0.994	T	G	-2.916	0.003542	-+
DHEAS	rs6984010	8	77189806	HNF4G, MRPL9P1	G	A	0.11877	-373.79	80.163	3.57e-06	imput	0.998	G	A	0.13459	34.492	79.057	0.66264	imput	0.998	A	G	2.962	0.003058	+-
DHEAS	rs6984320	8	77190014	HNF4G, MRPL9P1	G	A	0.12009	-368.62	80.095	4.77e-06	imput	0.994	G	A	0.13642	36.932	78.792	0.63928	imput	0.995	A	G	2.896	0.003776	+-
DHEAS	rs35460082	8	77192776	HNF4G, MRPL9P1	G	T	0.11876	-373.78	80.165	3.58e-06	imput	0.998	G	T	0.13393	38.41	79.2	0.62771	imput	0.997	T	G	2.927	0.003421	+-
DHEAS	chr8:77193188:D	8	77193188		T	TTTAAG	0.10804	-376.99	84.809	9.82e-06	imput	0.998	T	TTTAAG	0.12669	61.789	81.181	0.44664	imput	0.993	T	TTTAAG	-2.581	0.009858	-+
DHEAS	chr8:77193624:D	8	77193624		G	GTA	0.12271	-370.34	78.823	2.97e-06	imput	0.988	G	GTA	0.13401	39.72	80.388	0.62116	imput	0.982	G	GTA	-2.948	0.0032	-+
DHEAS	rs6981850	8	77198422	HNF4G, MRPL9P1	A	T	0.10482	-406.93	87.959	3.89e-06	imput	0.983	A	T	0.12367	58.008	82.661	0.48264	imput	0.986	A	T	-2.761	0.00576	-+
DHEAS	rs4735723	8	77203572	HNF4G, MRPL9P1	A	G	0.11882	-372.54	80.11	3.795e-06	imput	0.999	A	G	0.13411	40.885	79.148	0.60549	imput	0.998	A	G	-2.896	0.003779	-+
DHEAS	rs2116121	8	77204390	HNF4G, MRPL9P1	G	A	0.11882	-372.52	80.111	3.8e-06	imput	0.999	G	A	0.13313	42.099	79.341	0.59572	imput	0.997	A	G	2.886	0.003904	+-
DHEAS	rs2116122	8	77206731	HNF4G, MRPL9P1	T	C	0.11882	-372.54	80.112	3.8e-06	imput	0.999	T	C	0.13343	44.473	79.22	0.57456	imput	0.998	T	C	-2.864	0.004181	-+
DHEAS	rs4735725	8	77208688	HNF4G, MRPL9P1	A	T	0.11869	-372.35	80.14	3.87e-06	imput	1	A	T	0.13337	44.297	79.22	0.57608	imput	0.998	A	T	-2.863	0.004196	-+
DHEAS	chr8:77227351:D	8	77227351		A	AAG	0.11965	-370.86	80.44	4.73e-06	imput	0.989	A	AAG	0.1316	47.93	80.647	0.55224	imput	0.988	A	AAG	-2.808	0.004978	-+
DHEAS	rs1405355	8	77230511	HNF4G, MRPL9P1	G	A	0.11966	-370.82	80.44	4.74e-06	imput	0.989	G	A	0.13165	48.281	80.612	0.54917	imput	0.989	A	G	2.805	0.005034	+-
DHEAS	rs73457939	9	23233685	NA	A	G	0.021531	908.34	190.42	3.29e-06	imput	0.899	NA	NA	NA	NA	NA	NA	imput	0.571	A	G	4.652	3.294e-06	+?
DHEAS	rs6475721	9	23258999	FLJ35282, LOC402360	G	A	0.024339	824.86	169.73	1.29e-06	imput	0.956	NA	NA	NA	NA	NA	NA	imput	0.645	A	G	-4.841	1.295e-06	-?
DHEAS	rs7862238	9	23259184	FLJ35282, LOC402360	A	C	0.025138	793.25	170.85	3.805e-06	imput	0.93	NA	NA	NA	NA	NA	NA	imput	0.626	A	C	4.622	3.805e-06	+?
DHEAS	rs7862250	9	23259256	FLJ35282, LOC402360	G	A	0.022718	781.61	171.94	6.13e-06	imput	0.998	NA	NA	NA	NA	NA	NA	imput	0.662	A	G	-4.522	6.132e-06	-?
DHEAS	rs7848673	9	23259295	FLJ35282, LOC402360	C	T	0.023164	772.6	170.22	6.4e-06	geno	1	NA	NA	NA	NA	NA	NA	imput	0.663	T	C	-4.513	6.399e-06	-?
DHEAS	rs7848792	9	23259382	FLJ35282, LOC402360	C	T	0.022717	781.16	171.87	6.17e-06	imput	0.998	NA	NA	NA	NA	NA	NA	imput	0.663	T	C	-4.52	6.174e-06	-?
DHEAS	rs72703530	9	23259502	NA	G	A	0.021909	839.34	175.16	1.93e-06	imput	0.982	NA	NA	NA	NA	NA	NA	imput	0.667	A	G	-4.76	1.935e-06	-?
DHEAS	rs12006474	9	23259813	FLJ35282, LOC402360	A	G	0.022672	782.01	172.01	6.15e-06	imput	0.998	NA	NA	NA	NA	NA	NA	imput	0.669	A	G	4.521	6.151e-06	+?
DHEAS	rs12000743	9	23259931	FLJ35282, LOC402360	G	T	0.021902	838.05	174.95	1.98e-06	imput	0.982	NA	NA	NA	NA	NA	NA	imput	0.67	T	G	-4.755	1.981e-06	-?
DHEAS	rs12006036	9	23260128	FLJ35282, LOC402360	C	T	0.022646	784.2	172.37	5.98e-06	imput	0.998	NA	NA	NA	NA	NA	NA	imput	0.667	T	C	-4.527	5.976e-06	-?
DHEAS	rs112506773	9	23260329	NA	G	A	0.022653	782.37	172.07	6.14e-06	imput	0.998	NA	NA	NA	NA	NA	NA	imput	0.669	A	G	-4.521	6.142e-06	-?
DHEAS	rs138347818	9	23260385	NA	A	G	0.022652	782.39	172.07	6.14e-06	imput	0.998	NA	NA	NA	NA	NA	NA	imput	0.669	A	G	4.521	6.141e-06	+?
DHEAS	rs7874605	9	23260601	FLJ35282, LOC402360	C	G	0.022646	782.49	172.09	6.14e-06	imput	0.998	NA	NA	NA	NA	NA	NA	imput	0.669	C	G	4.522	6.139e-06	+?
DHEAS	rs7848940	9	23261447	FLJ35282, LOC402360	G	A	0.022628	782.84	172.14	6.13e-06	imput	0.998	NA	NA	NA	NA	NA	NA	imput	0.67	A	G	-4.522	6.129e-06	-?
DHEAS	rs16907035	9	23262073	FLJ35282, LOC402360	A	T	0.021853	840.78	175.38	1.92e-06	imput	0.982	NA	NA	NA	NA	NA	NA	imput	0.678	A	T	4.762	1.918e-06	+?
DHEAS	rs7868316	9	23262261	FLJ35282, LOC402360	C	T	0.022599	783.38	172.22	6.11e-06	geno	1	NA	NA	NA	NA	NA	NA	imput	0.673	T	C	-4.522	6.115e-06	-?
DHEAS	rs72703537	9	23266538	NA	G	A	0.020704	870.81	180.01	1.59e-06	imput	0.968	NA	NA	NA	NA	NA	NA	imput	0.688	A	G	-4.8	1.588e-06	-?
DHEAS	rs12003192	9	23269398	FLJ35282, LOC402360	C	T	0.020466	874.4	180.88	1.679e-06	imput	0.974	NA	NA	NA	NA	NA	NA	imput	0.689	T	C	-4.789	1.679e-06	-?
DHEAS	rs7469608	9	23271167	FLJ35282, LOC402360	A	G	0.020406	874.7	181.21	1.75e-06	imput	0.974	NA	NA	NA	NA	NA	NA	imput	0.68	A	G	4.78	1.751e-06	+?
DHEAS	rs4392989	9	23272083	FLJ35282, LOC402360	C	T	0.020426	876	180.83	1.62e-06	imput	0.98	NA	NA	NA	NA	NA	NA	imput	0.694	T	C	-4.796	1.62e-06	-?
DHEAS	rs12005998	9	23276416	FLJ35282, LOC402360	C	A	0.02075	872.89	180.71	1.82e-06	imput	0.984	NA	NA	NA	NA	NA	NA	imput	0.707	A	C	-4.772	1.82e-06	-?
DHEAS	chr9:23278551:D	9	23278551		A	AT	0.020531	875.27	182.07	2.03e-06	imput	0.977	NA	NA	NA	NA	NA	NA	imput	0.699	A	AT	4.75	2.033e-06	+?
DHEAS	rs7045127	9	23279175	FLJ35282, LOC402360	A	G	0.020482	875.98	182.08	2.01e-06	imput	0.977	NA	NA	NA	NA	NA	NA	imput	0.701	A	G	4.753	2.008e-06	+?
DHEAS	rs7470918	9	23285677	FLJ35282, LOC402360	C	G	0.019793	869.91	184.5	3.151e-06	imput	0.983	NA	NA	NA	NA	NA	NA	imput	0.701	C	G	4.661	3.151e-06	+?
DHEAS	rs7466190	9	23286062	FLJ35282, LOC402360	T	A	0.01975	868.69	184.69	3.3e-06	imput	0.983	NA	NA	NA	NA	NA	NA	imput	0.701	A	T	-4.651	3.303e-06	-?
DHEAS	rs10859098	12	91429076	EPYC, KERA	T	C	0.071189	458.92	98.01	3.26e-06	imput	0.995	NA	NA	NA	NA	NA	NA	imput	0.717	T	C	4.653	3.265e-06	+?
DHEAS	rs12228056	12	91429973	EPYC, KERA	T	C	0.070625	463.24	98.253	2.79e-06	imput	0.997	NA	NA	NA	NA	NA	NA	imput	0.694	T	C	4.685	2.793e-06	+?
DHEAS	rs7959834	12	91444056	EPYC, KERA, KERA	C	T	0.070625	460.07	98.183	3.21e-06	imput	0.999	NA	NA	NA	NA	NA	NA	imput	0.669	T	C	-4.657	3.206e-06	-?
DHEAS	rs7973611	12	91444397	EPYC, KERA, LUM	A	G	0.070625	460.07	98.183	3.21e-06	imput	0.999	NA	NA	NA	NA	NA	NA	imput	0.669	A	G	4.657	3.206e-06	+?
DHEAS	rs7973791	12	91444725	EPYC, KERA, LUM	C	A	0.070627	460.06	98.184	3.21e-06	imput	0.999	NA	NA	NA	NA	NA	NA	imput	0.669	A	C	-4.657	3.208e-06	-?
DHEAS	rs7305618	12	121402932	LOC643550, C12orf27	T	C	0.21921	13.843	62.804	0.82555	geno	1	T	C	0.25953	-281.88	60.172	3.22e-06	geno	1	T	C	-3.143	0.001671	+-
DHEAS	rs12102773	16	12067538	TNFRSF17, RUNDC2A	T	C	0.13317	352.85	77.356	6.068e-06	imput	0.921	T	C	0.12321	16.337	83.378	0.84361	imput	0.913	T	C	3.332	0.0008608	++
DHEAS	rs10404178	19	55780487	SAPS1, HSPBP1, BRSK1	C	T	0.25706	260.64	57.466	6.5e-06	geno	1	C	T	0.28531	40.63	60.731	0.50354	geno	1	T	C	-3.656	0.0002559	--
DHEAS	rs4806655	19	55784417	SAPS1, HSPBP1, BRSK1	C	A	0.25646	261.7	57.532	6.09e-06	imput	0.998	C	A	0.28356	48.093	61.049	0.43085	imput	0.989	A	C	-3.75	0.0001766	--
DHEAS	rs36003615	20	35977638	MANBAL, SRC, RPL7AL4	A	G	0.22305	28.6	62.538	0.64703	imput	0.972	A	G	0.208	326.41	66.089	9.26e-07	imput	0.983	A	G	3.8	0.0001449	++
DHEAS	rs79216575	20	35978103	NA	T	G	0.24755	59.68	61.032	0.32756	imput	0.968	T	G	0.23421	284.75	63.542	8.35e-06	imput	0.978	T	G	3.848	0.0001191	++
LH	rs1293259	1	25695835	TMEM50A, RHCE RHCE RHCE, SDHDP7	A	G	0.15248	2.8074	0.57347	9.81e-07	geno	1	NA	NA	NA	NA	NA	NA	NA	NA	A	G	4.896	9.81e-07	+?
LH	rs644592	1	25703156	TMEM50A, RHCE RHCE RHCE, SDHDP7	T	C	0.14778	3.0423	0.59791	3.61e-07	imput	0.961	T	C	0.13246	1.5438	0.86409	0.073993	imput	0.935	T	C	5.14	2.75e-07	++
LH	rs12723887	1	64231688	PGM1, ROR1	C	A	0.82219	-2.6361	0.57085	3.88e-06	imput	0.973	NA	NA	NA	NA	NA	NA	imput	0.671	A	C	4.618	3.877e-06	+?
LH	rs2821126	1	197311971	LOC127011, CRB1, MRPS21P3	C	T	0.10236	3.481	0.72524	1.589e-06	imput	0.984	NA	NA	NA	NA	NA	NA	imput	0.596	T	C	-4.8	1.589e-06	-?
LH	rs2786104	1	197312434	LOC127011, CRB1, MRPS21P3	T	A	0.10348	3.4487	0.7218	1.77e-06	imput	0.984	NA	NA	NA	NA	NA	NA	imput	0.591	A	T	-4.778	1.771e-06	-?
LH	rs12061783	1	197312742	LOC127011, CRB1, MRPS21P3	A	T	0.10067	3.54	0.73406	1.42e-06	imput	0.988	NA	NA	NA	NA	NA	NA	imput	0.573	A	T	4.823	1.417e-06	+?
LH	rs10157465	1	197312942	LOC127011, CRB1, MRPS21P3	C	A	0.096879	3.3645	0.74505	6.31e-06	imput	0.988	NA	NA	NA	NA	NA	NA	imput	0.533	A	C	-4.516	6.307e-06	-?
LH	rs12068255	1	197314384	LOC127011, CRB1, MRPS21P3	A	G	0.095984	3.5029	0.74702	2.74e-06	imput	0.991	NA	NA	NA	NA	NA	NA	imput	0.552	A	G	4.689	2.742e-06	+?
LH	rs1572514	1	197316408	LOC127011, CRB1, MRPS21P3	G	T	0.10294	3.4	0.71966	2.307e-06	geno	1	NA	NA	NA	NA	NA	NA	imput	0.594	T	G	-4.724	2.307e-06	-?
LH	chr1:197317088:I	1	197317088		CTT	C	0.10294	3.4	0.71966	2.307e-06	imput	1	NA	NA	NA	NA	NA	NA	imput	0.595	CTT	C	4.724	2.307e-06	+?
LH	rs113014813	1	197318309	NA	G	A	0.10094	3.5	0.73116	1.69e-06	imput	0.999	NA	NA	NA	NA	NA	NA	imput	0.578	A	G	-4.787	1.693e-06	-?
LH	rs10922200	1	197321440	LOC127011, CRB1, MRPS21P3	T	C	0.10062	3.5143	0.73193	1.58e-06	geno	1	NA	NA	NA	NA	NA	NA	imput	0.578	T	C	4.801	1.575e-06	+?
LH	rs10922201	1	197321451	LOC127011, CRB1, MRPS21P3	G	A	0.096049	3.5022	0.74655	2.72e-06	imput	0.996	NA	NA	NA	NA	NA	NA	imput	0.552	A	G	-4.691	2.716e-06	-?
LH	rs61458598	1	197323727	LOC127011, CRB1, MRPS21P3	T	C	0.09872	3.3731	0.73998	5.16e-06	imput	0.995	NA	NA	NA	NA	NA	NA	imput	0.538	T	C	4.558	5.155e-06	+?
LH	rs112136107	1	197324562	NA	A	G	0.096043	3.4976	0.74628	2.776e-06	imput	0.995	NA	NA	NA	NA	NA	NA	imput	0.593	A	G	4.687	2.776e-06	+?
LH	rs2821120	1	197324983	LOC127011, CRB1, MRPS21P3	C	T	0.10007	3.233	0.72891	9.189e-06	imput	0.993	NA	NA	NA	NA	NA	NA	imput	0.598	T	C	-4.435	9.189e-06	-?
LH	rs61034691	1	197326373	LOC127011, CRB1, MRPS21P3	C	T	0.097083	3.3338	0.74251	7.12e-06	imput	0.996	NA	NA	NA	NA	NA	NA	imput	0.588	T	C	-4.49	7.125e-06	-?
LH	rs13375540	1	197327399	LOC127011, CRB1, MRPS21P3	T	C	0.090495	3.7043	0.81149	5e-06	imput	0.96	NA	NA	NA	NA	NA	NA	imput	0.505	T	C	4.565	4.999e-06	+?
LH	rs2821111	1	197331808	LOC127011, CRB1, MRPS21P3	G	A	0.098285	3.2749	0.73546	8.47e-06	imput	0.991	NA	NA	NA	NA	NA	NA	imput	0.599	A	G	-4.453	8.473e-06	-?
LH	rs2821110	1	197335178	MRPS21P3, CRB1, DENND1B	T	A	0.10056	3.6523	0.75228	1.2e-06	imput	0.967	NA	NA	NA	NA	NA	NA	imput	0.649	A	T	-4.855	1.204e-06	-?
LH	rs17618450	1	197337668	MRPS21P3, CRB1, DENND1B	C	T	0.093135	3.6186	0.76184	2.04e-06	imput	0.987	NA	NA	NA	NA	NA	NA	imput	0.599	T	C	-4.75	2.035e-06	-?
LH	rs28553459	1	197339183	MRPS21P3, CRB1, DENND1B	G	C	0.092731	3.6266	0.76293	2e-06	imput	0.989	NA	NA	NA	NA	NA	NA	imput	0.597	C	G	-4.753	1.999e-06	-?
LH	rs76169311	1	197341901	NA	A	G	0.095252	3.7456	0.75064	6.04e-07	imput	0.994	NA	NA	NA	NA	NA	NA	imput	0.667	A	G	4.99	6.04e-07	+?
LH	rs78568179	1	197366723	NA	A	G	0.093011	3.4488	0.75366	4.74e-06	imput	0.993	NA	NA	NA	NA	NA	NA	imput	0.599	A	G	4.576	4.737e-06	+?
LH	rs12062841	1	197444229	MRPS21P3, CRB1, DENND1B	G	A	0.093073	3.4409	0.75276	4.85e-06	imput	0.996	NA	NA	NA	NA	NA	NA	imput	0.555	A	G	-4.571	4.854e-06	-?
LH	rs41302107	1	197447037	MRPS21P3, CRB1, DENND1B	C	T	0.096723	3.4696	0.74973	3.69e-06	imput	0.969	NA	NA	NA	NA	NA	NA	imput	0.559	T	C	-4.628	3.695e-06	-?
LH	rs78628589	1	197458863	NA	T	A	0.093784	3.3903	0.7517	6.48e-06	imput	0.993	NA	NA	NA	NA	NA	NA	imput	0.553	A	T	-4.51	6.479e-06	-?
LH	rs10922314	1	197837100	DENND1B, C1orf53	C	T	0.084857	3.5333	0.7958	9e-06	imput	0.986	NA	NA	NA	NA	NA	NA	imput	0.543	T	C	-4.44	9.001e-06	-?
LH	rs1499601	1	197838452	DENND1B, C1orf53	A	T	0.084588	3.5565	0.79806	8.33e-06	imput	0.984	NA	NA	NA	NA	NA	NA	imput	0.544	A	T	4.456	8.332e-06	+?
LH	rs12069217	1	197842144	DENND1B, C1orf53	C	T	0.10601	3.2247	0.71064	5.69e-06	imput	0.986	NA	NA	NA	NA	NA	NA	imput	0.46	T	C	-4.538	5.686e-06	-?
LH	rs74137403	1	197846588	NA	A	T	0.083796	3.6081	0.80258	6.94e-06	imput	0.98	NA	NA	NA	NA	NA	NA	imput	0.541	A	T	4.496	6.937e-06	+?
LH	rs111598407	1	197852119	NA	A	G	0.084167	3.6269	0.80318	6.311e-06	imput	0.978	NA	NA	NA	NA	NA	NA	imput	0.479	A	G	4.516	6.311e-06	+?
LH	rs116571383	1	197853467	NA	G	T	0.084135	3.6324	0.80406	6.25e-06	imput	0.977	NA	NA	NA	NA	NA	NA	imput	0.456	T	G	-4.518	6.255e-06	-?
LH	rs74137406	1	197854478	NA	A	C	0.084118	3.6355	0.80466	6.24e-06	imput	0.976	NA	NA	NA	NA	NA	NA	imput	0.454	A	C	4.518	6.242e-06	+?
LH	rs74137408	1	197857845	NA	C	G	0.0858	3.8043	0.8118	2.78e-06	imput	0.959	NA	NA	NA	NA	NA	NA	imput	0.348	C	G	4.686	2.782e-06	+?
LH	rs138281565	2	55008007	NA	T	C	0.019343	7.2584	1.5684	3.69e-06	imput	0.959	NA	NA	NA	NA	NA	NA	imput	0.783	T	C	4.628	3.695e-06	+?
LH	rs6728697	2	212169952	CPS1, ERBB4	A	C	0.80418	-0.10129	0.54527	0.85263	geno	1	A	C	0.79773	-3.2334	0.69958	3.8e-06	imput	0.91	A	C	-2.928	0.003412	--
LH	rs9677870	2	213564329	ERBB4, hCG_1645016	A	T	0.061311	-0.68488	0.89709	0.4452	imput	0.991	A	T	0.050546	5.7087	1.2642	6.31e-06	geno	1	A	T	2.106	0.03523	-+
LH	rs16849123	2	213576272	ERBB4, hCG_1645016	A	G	0.06192	-0.73769	0.87938	0.40154	geno	1	A	G	0.047595	6.6228	1.3794	1.58e-06	imput	0.912	A	G	2.217	0.02661	-+
LH	rs149688411	3	18575198	NA	G	T	0.025201	6.2482	1.3928	7.26e-06	imput	0.977	NA	NA	NA	NA	NA	NA	imput	0.55	T	G	-4.486	7.26e-06	-?
LH	rs78457967	3	71746722	NA	C	T	0.023268	6.7104	1.4985	7.53e-06	imput	0.914	NA	NA	NA	NA	NA	NA	imput	0.451	T	C	-4.478	7.531e-06	-?
LH	rs114976781	3	71747227	NA	T	A	0.023282	6.68	1.4955	7.95e-06	imput	0.917	NA	NA	NA	NA	NA	NA	imput	0.451	A	T	-4.467	7.947e-06	-?
LH	rs116266240	3	71747403	NA	T	A	0.023286	6.6697	1.4946	8.1e-06	imput	0.917	NA	NA	NA	NA	NA	NA	imput	0.451	A	T	-4.463	8.096e-06	-?
LH	chr3:71751293:D	3	71751293		A	AAT	0.022857	6.804	1.5078	6.41e-06	imput	0.92	NA	NA	NA	NA	NA	NA	imput	0.451	A	AAT	4.513	6.405e-06	+?
LH	rs115942100	3	71752863	NA	G	A	0.022685	6.8552	1.5136	5.92e-06	imput	0.919	NA	NA	NA	NA	NA	NA	imput	0.451	A	G	-4.529	5.925e-06	-?
LH	rs80212889	3	71753581	NA	A	G	0.022666	6.8551	1.5151	6.05e-06	imput	0.917	NA	NA	NA	NA	NA	NA	imput	0.451	A	G	4.525	6.051e-06	+?
LH	rs113326566	3	87408136	NA	A	T	0.021184	7.8598	1.6992	3.74e-06	imput	0.882	NA	NA	NA	NA	NA	NA	imput	0.823	A	T	4.625	3.738e-06	+?
LH	rs140677956	6	32340068	NA	T	C	0.45945	2.1111	0.4533	3.21e-06	imput	0.928	T	C	0.44206	0.012055	0.57682	0.98333	imput	0.942	T	C	3.733	0.0001888	++
LH	rs2390633	7	22390445	CDCA7L, RAPGEF5, MGC87042	A	C	0.04736	4.9488	1.0556	2.755e-06	imput	0.909	NA	NA	NA	NA	NA	NA	imput	0.442	A	C	4.688	2.755e-06	+?
LH	rs76484234	8	23630134	NA	T	C	0.040913	6.6277	1.2588	1.4e-07	imput	0.929	NA	NA	NA	NA	NA	NA	imput	0.569	T	C	5.265	1.4e-07	+?
LH	rs113249414	8	23705731	NA	C	T	0.042038	6.0263	1.1847	3.64e-07	imput	0.929	NA	NA	NA	NA	NA	NA	imput	0.594	T	C	-5.087	3.64e-07	-?
LH	rs146899597	8	23714870	NA	T	C	0.023372	7.0979	1.5593	5.31e-06	imput	0.921	NA	NA	NA	NA	NA	NA	imput	0.706	T	C	4.552	5.312e-06	+?
LH	rs61241158	8	98954579	RPS23P1, MATN2, RPL30	A	G	0.077611	-0.45821	0.81483	0.57389	imput	0.994	A	G	0.056115	5.6276	1.2189	3.9e-06	imput	0.945	A	G	2.327	0.01996	-+
LH	rs73490440	9	92926965	NA	T	C	0.058221	4.3722	0.91867	1.94e-06	imput	0.991	NA	NA	NA	NA	NA	NA	imput	0.389	T	C	4.759	1.943e-06	+?
LH	rs56949836	9	92930045	IL6RL1, OR7E31P	T	C	0.056919	4.6629	0.92797	5.04e-07	imput	0.995	NA	NA	NA	NA	NA	NA	imput	0.386	T	C	5.025	5.04e-07	+?
LH	rs76016587	9	92934442	NA	A	G	0.056276	4.575	0.93374	9.6e-07	imput	0.995	NA	NA	NA	NA	NA	NA	imput	0.387	A	G	4.9	9.6e-07	+?
LH	rs77812561	9	92938107	NA	G	T	0.055784	4.473	0.93413	1.68e-06	imput	0.997	NA	NA	NA	NA	NA	NA	imput	0.39	T	G	-4.788	1.681e-06	-?
LH	rs1412126	9	92939476	IL6RL1, OR7E31P	A	C	0.054954	4.3539	0.93578	3.28e-06	geno	1	NA	NA	NA	NA	NA	NA	imput	0.397	A	C	4.653	3.276e-06	+?
LH	rs57524084	9	92940619	IL6RL1, OR7E31P	G	T	0.055758	4.404	0.93236	2.32e-06	imput	0.992	NA	NA	NA	NA	NA	NA	imput	0.392	T	G	-4.723	2.318e-06	-?
LH	chr9:92941024:D	9	92941024		T	TTG	0.055756	4.4126	0.93352	2.28e-06	imput	0.989	NA	NA	NA	NA	NA	NA	imput	0.392	T	TTG	4.727	2.281e-06	+?
LH	chr9:92941025:D	9	92941025		T	TG	0.055797	4.4003	0.93261	2.38e-06	imput	0.99	NA	NA	NA	NA	NA	NA	imput	0.392	T	TG	4.718	2.379e-06	+?
LH	rs80127859	9	112760617	NA	A	G	0.0217	7.8024	1.7503	8.28e-06	imput	0.958	NA	NA	NA	NA	NA	NA	imput	0.538	A	G	4.458	8.281e-06	+?
LH	rs2779710	9	129975605	ANGPTL2, RALGPS1, GARNL3	A	G	0.47446	-1.9235	0.43476	9.67e-06	geno	1	NA	NA	NA	NA	NA	NA	imput	0.818	A	G	-4.424	9.673e-06	-?
LH	chr9:130034780:I	9	130034780		TGAG	T	0.49482	-2.0526	0.45269	5.78e-06	imput	0.918	NA	NA	NA	NA	NA	NA	imput	0.762	T	TGAG	4.534	5.782e-06	+?
LH	rs1278376	10	127869220	FANK1, ADAM12, C10orf90	C	T	0.50039	-1.8922	0.41784	5.94e-06	imput	0.986	NA	NA	NA	NA	NA	NA	imput	0.466	T	C	4.529	5.939e-06	+?
LH	rs1278377	10	127869478	FANK1, ADAM12, C10orf90	A	G	0.49613	-1.8809	0.41543	5.96e-06	geno	1	NA	NA	NA	NA	NA	NA	imput	0.465	A	G	-4.528	5.962e-06	-?
LH	rs1436098	11	30145730	KCNA4, FSHB	T	C	0.43221	1.9335	0.43321	8.07e-06	imput	0.962	T	C	0.41866	0.98655	0.57933	0.088583	imput	0.9	T	C	4.59	4.43e-06	++
LH	rs11030958	11	30146230	KCNA4, FSHB	C	T	0.42791	1.8155	0.42591	2.0198e-05	imput	0.995	C	T	0.4158	1.01	0.57628	0.079668	imput	0.907	T	C	-4.46	8.206e-06	--
LH	rs4923621	11	30147285	KCNA4, FSHB	A	C	0.42724	1.7674	0.42464	3.1528e-05	geno	1	A	C	0.41365	1.0913	0.57857	0.059279	imput	0.902	A	C	4.46	8.208e-06	++
LH	rs4923622	11	30147515	KCNA4, FSHB	C	T	0.42795	1.7914	0.42411	2.4e-05	imput	0.998	C	T	0.41538	1.0171	0.57563	0.077229	imput	0.908	T	C	-4.437	9.102e-06	--
LH	rs4923623	11	30147562	KCNA4, FSHB	T	C	0.42795	1.7915	0.4241	2.399e-05	imput	0.998	T	C	0.41537	1.0169	0.57561	0.0773	imput	0.908	T	C	4.437	9.11e-06	++
LH	rs979210	11	30148871	KCNA4, FSHB	C	T	0.42708	1.7752	0.42494	2.9459e-05	imput	0.998	C	T	0.41389	1.0793	0.57816	0.061926	imput	0.905	T	C	-4.46	8.179e-06	--
LH	rs892950	11	30149602	KCNA4, FSHB	G	C	0.4273	1.7928	0.4242	2.3751e-05	imput	0.996	G	C	0.41412	1.0245	0.57352	0.074053	imput	0.913	C	G	-4.451	8.549e-06	--
LH	rs892951	11	30150000	KCNA4, FSHB	A	G	0.42729	1.7929	0.4242	2.3741e-05	imput	0.996	A	G	0.41394	1.0258	0.57376	0.073811	imput	0.913	A	G	4.452	8.51e-06	++
LH	rs12800683	11	30151444	KCNA4, FSHB	T	C	0.42727	1.793	0.4242	2.371e-05	imput	0.996	T	C	0.41412	1.0245	0.5734	0.073995	imput	0.913	T	C	4.451	8.528e-06	++
LH	rs1369811	11	30152078	KCNA4, FSHB	G	A	0.42584	1.7971	0.42454	2.3052e-05	imput	0.992	G	A	0.41375	1.0303	0.57015	0.070744	imput	0.921	A	G	-4.469	7.864e-06	--
LH	rs7935077	11	30152594	KCNA4, FSHB	A	G	0.42512	1.7989	0.42465	2.2729e-05	imput	0.991	A	G	0.41357	1.0328	0.56845	0.069231	imput	0.926	A	G	4.477	7.56e-06	++
LH	chr11:30153185:I	11	30153185		TG	T	0.42302	1.8104	0.42676	2.213e-05	imput	0.988	TG	T	0.41081	1.1277	0.57352	0.049262	imput	0.919	T	TG	-4.572	4.833e-06	--
LH	rs1865731	11	30153348	KCNA4, FSHB	C	A	0.42512	1.7989	0.42465	2.2733e-05	imput	0.991	C	A	0.41357	1.0329	0.56844	0.069192	imput	0.926	A	C	-4.477	7.556e-06	--
LH	rs11030960	11	30154037	KCNA4, FSHB	C	T	0.42512	1.7989	0.42465	2.2732e-05	imput	0.991	C	T	0.41357	1.0329	0.56844	0.069192	imput	0.926	T	C	-4.477	7.556e-06	--
LH	rs10835617	11	30154407	KCNA4, FSHB	G	C	0.42512	1.7989	0.42465	2.2732e-05	imput	0.991	G	C	0.41357	1.0329	0.56844	0.069194	imput	0.926	C	G	-4.477	7.556e-06	--
LH	rs35078732	11	30154477	KCNA4, FSHB	G	A	0.42354	1.7867	0.42496	2.6181e-05	imput	0.992	G	A	0.40924	1.1137	0.579	0.054423	imput	0.919	A	G	-4.516	6.306e-06	--
LH	rs11030961	11	30154609	KCNA4, FSHB	T	C	0.42512	1.7989	0.42465	2.2732e-05	imput	0.991	T	C	0.4136	1.0324	0.56846	0.06935	imput	0.926	T	C	4.477	7.578e-06	++
LH	rs11030962	11	30154930	KCNA4, FSHB	C	T	0.42549	1.7941	0.42491	2.4179e-05	imput	0.99	C	T	0.41432	1.0195	0.56864	0.073001	imput	0.922	T	C	-4.452	8.521e-06	--
LH	rs17694317	11	30155086	KCNA4, FSHB	C	T	0.42512	1.7989	0.42465	2.2732e-05	imput	0.991	C	T	0.41357	1.0329	0.56843	0.069208	imput	0.926	T	C	-4.477	7.558e-06	--
LH	rs597235	11	30155294	KCNA4, FSHB	G	A	0.57488	-1.7989	0.42465	2.2731e-05	imput	0.991	G	A	0.58306	-1.0351	0.5676	0.068199	imput	0.928	A	G	4.481	7.418e-06	++
LH	rs2117911	11	30155490	KCNA4, FSHB	C	A	0.42286	1.8131	0.42581	2.0623e-05	imput	0.986	C	A	0.4112	1.0496	0.56937	0.065267	imput	0.924	A	C	-4.511	6.464e-06	--
LH	rs10835618	11	30155829	KCNA4, FSHB	T	C	0.42514	1.7988	0.42461	2.2705e-05	imput	0.991	T	C	0.41243	1.0524	0.56798	0.063907	imput	0.926	T	C	4.499	6.825e-06	++
LH	rs2082917	11	30157917	KCNA4, FSHB	C	T	0.42375	1.8034	0.42659	2.3631e-05	imput	0.987	C	T	0.41197	1.068	0.56823	0.060184	imput	0.926	T	C	-4.508	6.548e-06	--
LH	rs12290734	11	30158498	KCNA4, FSHB	C	T	0.42404	1.8019	0.42645	2.3853e-05	imput	0.988	C	T	0.41157	1.0662	0.56831	0.060639	imput	0.927	T	C	-4.504	6.662e-06	--
LH	chr11:30158561:D	11	30158561		G	GGATA	0.42246	1.7896	0.42677	2.7476e-05	imput	0.988	G	GGATA	0.40836	1.1485	0.57693	0.046517	imput	0.921	G	GGATA	4.548	5.427e-06	++
LH	rs12270725	11	30158828	KCNA4, FSHB	G	A	0.42404	1.8019	0.42645	2.3853e-05	imput	0.988	G	A	0.41157	1.0677	0.56846	0.060362	imput	0.927	A	G	-4.505	6.624e-06	--
LH	rs12796113	11	30159305	KCNA4, FSHB	C	T	0.42404	1.8019	0.42645	2.3852e-05	imput	0.988	C	T	0.41157	1.0662	0.56831	0.060642	imput	0.927	T	C	-4.504	6.663e-06	--
LH	rs12794770	11	30159379	KCNA4, FSHB	T	C	0.42404	1.8019	0.42645	2.3852e-05	imput	0.988	T	C	0.41157	1.0662	0.56831	0.060642	imput	0.927	T	C	4.504	6.663e-06	++
LH	rs12796334	11	30159382	KCNA4, FSHB	C	T	0.42404	1.8019	0.42645	2.3852e-05	imput	0.988	C	T	0.41157	1.0662	0.56831	0.060642	imput	0.927	T	C	-4.504	6.663e-06	--
LH	rs12795156	11	30159427	KCNA4, FSHB	A	G	0.42404	1.8019	0.42645	2.3854e-05	imput	0.988	A	G	0.41157	1.0662	0.56831	0.060642	imput	0.927	A	G	4.504	6.663e-06	++
LH	rs34086240	11	30159584	KCNA4, FSHB	A	G	0.42404	1.8019	0.42645	2.3854e-05	imput	0.988	A	G	0.41157	1.0662	0.56831	0.060642	imput	0.927	A	G	4.504	6.663e-06	++
LH	rs12801198	11	30160204	KCNA4, FSHB	G	A	0.42406	1.8026	0.42645	2.3681e-05	imput	0.988	G	A	0.41157	1.0662	0.56831	0.060638	imput	0.927	A	G	-4.506	6.621e-06	--
LH	rs3847631	11	30160548	KCNA4, FSHB	G	A	0.42377	1.777	0.42671	3.121e-05	imput	0.988	G	A	0.41042	1.1293	0.5725	0.048548	imput	0.922	A	G	-4.514	6.376e-06	--
LH	rs3847632	11	30160793	KCNA4, FSHB	C	T	0.42471	1.7899	0.42583	2.6309e-05	imput	0.987	C	T	0.41217	1.058	0.56905	0.063002	imput	0.927	T	C	-4.476	7.593e-06	--
LH	rs3886880	11	30160801	KCNA4, FSHB	T	C	0.42471	1.7899	0.42583	2.6305e-05	imput	0.987	T	C	0.41217	1.058	0.56904	0.06299	imput	0.927	T	C	4.476	7.59e-06	++
LH	rs12802602	11	30160908	KCNA4, FSHB	G	A	0.42389	1.8017	0.42644	2.3898e-05	imput	0.988	G	A	0.41149	1.0678	0.56807	0.060154	imput	0.928	A	G	-4.506	6.606e-06	--
LH	rs4285851	11	30161164	KCNA4, FSHB	T	C	0.42299	1.7832	0.42724	2.9968e-05	imput	0.988	T	C	0.40973	1.1388	0.57101	0.046114	imput	0.924	T	C	4.534	5.787e-06	++
LH	rs12790814	11	30162194	KCNA4, FSHB	A	C	0.42349	1.7998	0.42641	2.4329e-05	imput	0.987	A	C	0.41264	1.084	0.56788	0.056293	imput	0.931	A	C	4.52	6.176e-06	++
LH	rs12792185	11	30162222	KCNA4, FSHB	A	T	0.42336	1.8004	0.42641	2.4197e-05	imput	0.988	A	T	0.41139	1.0683	0.56669	0.059417	imput	0.932	A	T	4.507	6.574e-06	++
LH	rs72884326	11	30162744	NA	G	A	0.42316	1.7998	0.42638	2.4306e-05	imput	0.988	G	A	0.41132	1.0685	0.56612	0.059114	imput	0.933	A	G	-4.508	6.558e-06	--
LH	rs78026352	11	30162775	NA	C	A	0.42314	1.7997	0.42638	2.4324e-05	imput	0.988	C	A	0.41133	1.0686	0.5661	0.059071	imput	0.933	A	C	-4.508	6.556e-06	--
LH	rs12291589	11	30162984	KCNA4, FSHB	A	G	0.37926	1.8835	0.4286	1.1095e-05	imput	1	A	G	0.37408	1.3116	0.56229	0.019673	imput	0.993	A	G	4.914	8.93e-07	++
LH	rs12272116	11	30163013	KCNA4, FSHB	C	T	0.37926	1.8835	0.4286	1.1095e-05	imput	1	C	T	0.37408	1.3116	0.56229	0.019671	imput	0.993	T	C	-4.914	8.93e-07	--
LH	rs11030966	11	30163183	KCNA4, FSHB	T	A	0.37956	1.8746	0.42904	1.2463e-05	imput	1	T	A	0.37409	1.3123	0.56237	0.019621	imput	0.993	A	T	-4.894	9.87e-07	--
LH	rs10835620	11	30163968	KCNA4, FSHB	A	G	0.37926	1.8835	0.4286	1.1095e-05	imput	1	A	G	0.37408	1.3116	0.56229	0.019671	imput	0.993	A	G	4.914	8.93e-07	++
LH	rs10835621	11	30164732	KCNA4, FSHB	G	A	0.37926	1.8835	0.4286	1.1095e-05	geno	1	G	A	0.37408	1.3116	0.56229	0.019671	imput	0.993	A	G	-4.914	8.93e-07	--
LH	rs1819675	11	30165272	KCNA4, FSHB	T	C	0.37926	1.8835	0.4286	1.1095e-05	imput	1	T	C	0.37408	1.3116	0.56229	0.019671	imput	0.993	T	C	4.914	8.93e-07	++
LH	rs7101406	11	30165706	KCNA4, FSHB	C	T	0.37848	1.868	0.4296	1.3727e-05	imput	1	C	T	0.3716	1.4055	0.56664	0.013119	imput	0.986	T	C	-4.966	6.84e-07	--
LH	rs475305	11	30165710	KCNA4, FSHB	G	A	0.37926	1.8835	0.4286	1.1095e-05	imput	1	G	A	0.37742	1.3095	0.56066	0.019509	imput	0.996	A	G	-4.916	8.84e-07	--
LH	rs930321	11	30165896	KCNA4, FSHB	C	T	0.37848	1.8909	0.42825	1.0083e-05	geno	1	C	T	0.3716	1.3311	0.57046	0.01963	imput	0.99	T	C	-4.931	8.18e-07	--
LH	rs930320	11	30166109	KCNA4, FSHB	C	T	0.37924	1.8841	0.42862	1.1042e-05	imput	1	C	T	0.373	1.301	0.56437	0.021159	imput	0.991	T	C	-4.898	9.67e-07	--
LH	rs1898174	11	30166240	KCNA4, FSHB	T	C	0.37926	1.8835	0.4286	1.1095e-05	geno	1	T	C	0.37316	1.3001	0.56401	0.021163	imput	0.992	T	C	4.897	9.71e-07	++
LH	chr11:30166274:D	11	30166274		G	GT	0.3781	1.8853	0.43129	1.2347e-05	imput	0.998	G	GT	0.37164	1.3056	0.56688	0.021269	imput	0.99	G	GT	4.878	1.074e-06	++
LH	rs637542	11	30166391	KCNA4, FSHB	G	A	0.37933	1.8838	0.42864	1.109e-05	imput	0.999	G	A	0.37653	1.2976	0.56239	0.021037	imput	0.994	A	G	-4.899	9.64e-07	--
LH	rs10835622	11	30166397	KCNA4, FSHB	A	G	0.3781	1.8853	0.43129	1.2347e-05	imput	0.998	A	G	0.37163	1.3056	0.56689	0.021274	imput	0.99	A	G	4.878	1.074e-06	++
LH	chr11:30166451:D	11	30166451		T	TG	0.34935	2.0253	0.46007	1.0721e-05	imput	0.918	T	TG	0.35377	1.2167	0.59627	0.041304	imput	0.907	T	TG	4.744	2.093e-06	++
LH	rs10835624	11	30166628	KCNA4, FSHB	C	T	0.37926	1.8836	0.4286	1.1093e-05	imput	1	C	T	0.37316	1.3001	0.56401	0.021161	imput	0.992	T	C	-4.897	9.71e-07	--
LH	rs11030968	11	30167113	KCNA4, FSHB	G	T	0.37926	1.8835	0.4286	1.1095e-05	imput	1	G	T	0.37408	1.3116	0.56228	0.019663	imput	0.993	T	G	-4.914	8.92e-07	--
LH	rs11030969	11	30167121	KCNA4, FSHB	A	G	0.37926	1.8835	0.4286	1.1095e-05	imput	1	A	G	0.37408	1.3116	0.56228	0.019663	imput	0.993	A	G	4.914	8.92e-07	++
LH	rs2460713	11	30167587	KCNA4, FSHB	T	G	0.37848	1.868	0.4296	1.3727e-05	imput	1	T	G	0.37226	1.387	0.56566	0.014209	imput	0.988	T	G	4.949	7.48e-07	++
LH	rs11030970	11	30167835	KCNA4, FSHB	T	C	0.37964	1.8828	0.4287	1.1236e-05	imput	0.998	T	C	0.37506	1.3182	0.56337	0.019295	imput	0.988	T	C	4.916	8.83e-07	++
LH	rs11030971	11	30168320	KCNA4, FSHB	T	A	0.37924	1.8841	0.42862	1.1042e-05	imput	1	T	A	0.37395	1.3114	0.56261	0.019758	imput	0.992	A	T	-4.914	8.94e-07	--
LH	rs11030972	11	30168564	KCNA4, FSHB	C	A	0.37926	1.8835	0.4286	1.1095e-05	imput	1	C	A	0.3741	1.3104	0.56225	0.019768	imput	0.994	A	C	-4.913	8.98e-07	--
LH	rs11030973	11	30168745	KCNA4, FSHB	A	C	0.36708	1.6826	0.42911	8.8113e-05	imput	0.996	A	C	0.36999	1.2457	0.56477	0.027405	imput	0.991	A	C	4.459	8.221e-06	++
LH	rs4337008	11	30168871	KCNA4, FSHB	T	C	0.37926	1.8835	0.4286	1.1095e-05	imput	1	T	C	0.3741	1.3104	0.56225	0.019768	imput	0.994	T	C	4.913	8.98e-07	++
LH	rs3858477	11	30169198	KCNA4, FSHB	T	C	0.37926	1.8835	0.4286	1.1095e-05	imput	1	T	C	0.3741	1.3104	0.56225	0.019768	imput	0.994	T	C	4.913	8.98e-07	++
LH	rs11030974	11	30169574	KCNA4, FSHB	C	T	0.37928	1.8833	0.42861	1.1128e-05	imput	0.999	C	T	0.37421	1.3082	0.56207	0.019941	imput	0.993	T	C	-4.91	9.09e-07	--
LH	rs10835625	11	30169761	KCNA4, FSHB	A	C	0.36598	1.7033	0.42986	7.4207e-05	imput	0.993	A	C	0.36994	1.2437	0.56491	0.027694	imput	0.99	A	C	4.49	7.129e-06	++
LH	rs663173	11	30169856	KCNA4, FSHB	A	G	0.37926	1.8835	0.4286	1.1095e-05	geno	1	A	G	0.37705	1.3063	0.55938	0.019529	geno	1	A	G	4.916	8.85e-07	++
LH	rs7129554	11	30169998	KCNA4, FSHB	C	T	0.37926	1.8835	0.4286	1.1095e-05	imput	1	C	T	0.3741	1.3104	0.56225	0.019768	imput	0.994	T	C	-4.913	8.98e-07	--
LH	rs588929	11	30170152	KCNA4, FSHB	T	C	0.37926	1.8835	0.4286	1.1095e-05	imput	1	T	C	0.37743	1.3083	0.56063	0.01961	imput	0.996	T	C	4.915	8.9e-07	++
LH	rs3858478	11	30170254	KCNA4, FSHB	T	C	0.37922	1.8828	0.42876	1.1274e-05	imput	1	T	C	0.37267	1.3161	0.56508	0.019857	imput	0.992	T	C	4.909	9.15e-07	++
LH	rs3908935	11	30170373	KCNA4, FSHB	C	T	0.37926	1.8835	0.4286	1.1095e-05	geno	1	C	T	0.3741	1.3104	0.56225	0.019768	imput	0.994	T	C	-4.913	8.98e-07	--
LH	rs7114540	11	30170837	KCNA4, FSHB	G	A	0.37926	1.8835	0.4286	1.1095e-05	imput	1	G	A	0.3741	1.3104	0.56225	0.019768	imput	0.994	A	G	-4.913	8.98e-07	--
LH	rs3847633	11	30171174	KCNA4, FSHB	G	C	0.36801	2.0161	0.43627	3.81e-06	imput	0.993	G	C	0.36991	1.311	0.56582	0.020501	imput	0.989	C	G	-5.086	3.66e-07	--
LH	rs3847634	11	30171594	KCNA4, FSHB	T	G	0.36443	1.6951	0.43059	8.2623e-05	imput	0.993	T	G	0.36574	1.3338	0.57617	0.020619	imput	0.983	T	G	4.537	5.696e-06	++
LH	rs3847635	11	30171615	KCNA4, FSHB	T	A	0.37926	1.8835	0.4286	1.1095e-05	imput	1	T	A	0.3741	1.3104	0.56225	0.019768	imput	0.994	A	T	-4.913	8.98e-07	--
LH	rs1890825	11	30172579	KCNA4, FSHB	A	G	0.38464	1.8046	0.42859	2.548e-05	imput	0.99	A	G	0.37697	1.4058	0.56887	0.013466	imput	0.973	A	G	4.85	1.234e-06	++
LH	rs1890826	11	30172916	KCNA4, FSHB	C	A	0.37926	1.8835	0.4286	1.1095e-05	imput	1	C	A	0.37414	1.3099	0.56227	0.019825	imput	0.994	A	C	-4.912	9.01e-07	--
LH	rs12282309	11	30173187	KCNA4, FSHB	C	T	0.37926	1.8835	0.4286	1.1095e-05	imput	1	C	T	0.37414	1.3099	0.56227	0.019825	imput	0.994	T	C	-4.912	9.01e-07	--
LH	rs7948109	11	30173317	KCNA4, FSHB	T	C	0.37926	1.8835	0.4286	1.1095e-05	imput	1	T	C	0.37414	1.3099	0.56227	0.019825	imput	0.994	T	C	4.912	9.01e-07	++
LH	rs10835626	11	30173963	KCNA4, FSHB	C	T	0.37926	1.8835	0.4286	1.1095e-05	imput	1	C	T	0.37414	1.3099	0.56227	0.019825	imput	0.994	T	C	-4.912	9.01e-07	--
LH	rs10835627	11	30173987	KCNA4, FSHB	T	G	0.37926	1.8835	0.4286	1.1095e-05	imput	1	T	G	0.37414	1.3099	0.56227	0.019825	imput	0.994	T	G	4.912	9.01e-07	++
LH	rs10835628	11	30174019	KCNA4, FSHB	T	G	0.37926	1.8835	0.4286	1.1095e-05	imput	1	T	G	0.37414	1.3099	0.56227	0.019825	imput	0.994	T	G	4.912	9.01e-07	++
LH	rs10501124	11	30174370	KCNA4, FSHB	T	C	0.3793	1.8836	0.42861	1.1099e-05	imput	0.999	T	C	0.37431	1.3137	0.5624	0.019497	imput	0.992	T	C	4.916	8.84e-07	++
LH	rs10835629	11	30174438	KCNA4, FSHB	T	C	0.37926	1.8835	0.4286	1.1095e-05	imput	1	T	C	0.37543	1.3221	0.56305	0.018867	imput	0.994	T	C	4.923	8.51e-07	++
LH	rs10501125	11	30174667	KCNA4, FSHB	C	T	0.37848	1.868	0.4296	1.3727e-05	imput	1	C	T	0.37239	1.3834	0.56565	0.014456	imput	0.989	T	C	-4.945	7.62e-07	--
LH	rs6484476	11	30174965	KCNA4, FSHB	A	C	0.38069	1.898	0.42921	9.77e-06	imput	0.997	A	C	0.37829	1.3131	0.56048	0.019137	imput	0.992	A	C	4.942	7.73e-07	++
LH	rs2226016	11	30175706	KCNA4, FSHB	T	C	0.37848	1.868	0.4296	1.3727e-05	imput	1	T	C	0.37237	1.3837	0.56564	0.014434	imput	0.989	T	C	4.945	7.61e-07	++
LH	rs11030977	11	30175950	KCNA4, FSHB	C	G	0.36343	2.0304	0.44158	4.27e-06	imput	0.964	C	G	0.36693	1.271	0.58286	0.029205	imput	0.965	C	G	4.985	6.2e-07	++
LH	rs4512795	11	30176085	KCNA4, FSHB	A	T	0.37926	1.8835	0.4286	1.1095e-05	imput	1	A	T	0.37415	1.3098	0.56229	0.01984	imput	0.993	A	T	4.912	9.02e-07	++
LH	rs2884134	11	30176106	KCNA4, FSHB	A	G	0.37926	1.8835	0.4286	1.1095e-05	imput	1	A	G	0.37415	1.3098	0.56229	0.01984	imput	0.993	A	G	4.912	9.02e-07	++
LH	rs2226272	11	30176241	KCNA4, FSHB	G	T	0.37926	1.8835	0.4286	1.1095e-05	imput	1	G	T	0.37415	1.3098	0.56229	0.01984	imput	0.993	T	G	-4.912	9.02e-07	--
LH	rs1340033	11	30176743	KCNA4, FSHB	C	T	0.37926	1.8835	0.4286	1.1095e-05	imput	1	C	T	0.37415	1.3098	0.56229	0.01984	imput	0.993	T	C	-4.912	9.02e-07	--
LH	rs1938315	11	30176794	KCNA4, FSHB	T	A	0.37926	1.8835	0.4286	1.1095e-05	imput	1	T	A	0.37415	1.3098	0.56229	0.01984	imput	0.993	A	T	-4.912	9.02e-07	--
LH	rs1340032	11	30176879	KCNA4, FSHB	C	T	0.37794	1.8797	0.42945	1.2036e-05	imput	0.999	C	T	0.37008	1.4019	0.57346	0.014499	imput	0.984	T	C	-4.967	6.79e-07	--
LH	rs3858479	11	30177010	KCNA4, FSHB	A	G	0.37848	1.868	0.4296	1.3727e-05	geno	1	A	G	0.37177	1.4015	0.56664	0.013382	imput	0.986	A	G	4.962	6.99e-07	++
LH	rs3858480	11	30177120	KCNA4, FSHB	C	T	0.37926	1.8835	0.4286	1.1095e-05	imput	1	C	T	0.37411	1.3103	0.56227	0.019783	imput	0.993	T	C	-4.913	8.99e-07	--
LH	rs7113720	11	30177267	KCNA4, FSHB	A	G	0.37926	1.8835	0.4286	1.1095e-05	imput	1	A	G	0.37411	1.3103	0.56227	0.019783	imput	0.993	A	G	4.913	8.99e-07	++
LH	rs3858481	11	30177817	KCNA4, FSHB	T	C	0.36896	1.9921	0.43648	5.02e-06	imput	0.972	T	C	0.367	1.3435	0.57288	0.019023	imput	0.972	T	C	5.057	4.26e-07	++
LH	rs3858482	11	30177821	KCNA4, FSHB	C	T	0.36855	1.9935	0.43722	5.13e-06	imput	0.97	C	T	0.367	1.3416	0.57298	0.019207	imput	0.972	T	C	-5.051	4.4e-07	--
LH	rs3858483	11	30177840	KCNA4, FSHB	A	T	0.3634	1.8871	0.44689	2.414e-05	imput	0.972	A	T	0.36365	1.2617	0.57963	0.029498	imput	0.963	A	T	4.683	2.829e-06	++
LH	rs10835630	11	30178465	KCNA4, FSHB	C	T	0.37926	1.8835	0.4286	1.1095e-05	imput	1	C	T	0.37411	1.3103	0.56227	0.019783	imput	0.993	T	C	-4.913	8.99e-07	--
LH	rs12786317	11	30179203	KCNA4, FSHB	T	C	0.37926	1.8835	0.4286	1.1095e-05	imput	1	T	C	0.37411	1.3103	0.56227	0.019783	imput	0.993	T	C	4.913	8.99e-07	++
LH	chr11:30179412:I	11	30179412		GT	G	0.37553	1.9155	0.43277	9.59e-06	imput	0.985	GT	G	0.36889	1.332	0.56994	0.019438	imput	0.969	G	GT	-4.942	7.74e-07	--
LH	rs3847637	11	30179758	KCNA4, FSHB	T	C	0.37926	1.8835	0.4286	1.1095e-05	imput	1	T	C	0.37411	1.3103	0.56227	0.019783	imput	0.993	T	C	4.913	8.99e-07	++
LH	rs3858484	11	30179949	KCNA4, FSHB	G	A	0.37926	1.8835	0.4286	1.1095e-05	imput	1	G	A	0.37411	1.3103	0.56227	0.019783	imput	0.993	A	G	-4.913	8.99e-07	--
LH	rs1361424	11	30180390	KCNA4, FSHB	G	A	0.38012	1.9191	0.42958	7.92e-06	imput	0.999	G	A	0.37536	1.3423	0.56364	0.017246	imput	0.991	A	G	-5.001	5.69e-07	--
LH	chr11:30180424:I	11	30180424		CA	C	0.38008	1.9192	0.42959	7.92e-06	imput	0.999	CA	C	0.37447	1.335	0.56358	0.017848	imput	0.992	CA	C	4.994	5.92e-07	++
LH	rs1361423	11	30180671	KCNA4, FSHB	G	C	0.38008	1.9192	0.42959	7.92e-06	imput	0.999	G	C	0.37447	1.335	0.56358	0.017847	imput	0.992	C	G	-4.994	5.92e-07	--
LH	rs1361422	11	30180685	KCNA4, FSHB	C	T	0.38009	1.9192	0.4296	7.92e-06	imput	0.999	C	T	0.37448	1.3349	0.5636	0.017856	imput	0.992	T	C	-4.994	5.92e-07	--
LH	rs892949	11	30181153	KCNA4, FSHB	T	C	0.38009	1.9194	0.4296	7.9e-06	imput	0.999	T	C	0.37444	1.3357	0.56362	0.017793	imput	0.992	T	C	4.995	5.89e-07	++
LH	rs1808771	11	30181316	KCNA4, FSHB	A	G	0.38163	1.9227	0.43088	8.11e-06	imput	0.993	A	G	0.37746	1.2895	0.56677	0.022896	imput	0.978	A	G	4.934	8.08e-07	++
LH	chr11:30181389:I	11	30181389		GA	G	0.37165	1.9585	0.43823	7.86e-06	imput	0.985	GA	G	0.36921	1.3214	0.58188	0.023149	imput	0.976	G	GA	-4.936	7.96e-07	--
LH	rs12287556	11	30181651	KCNA4, FSHB	G	T	0.38009	1.9194	0.42961	7.9e-06	imput	0.999	G	T	0.37444	1.3358	0.56363	0.017791	imput	0.992	T	G	-4.995	5.89e-07	--
LH	rs12293737	11	30181671	KCNA4, FSHB	T	A	0.38012	1.9211	0.42968	7.78e-06	imput	0.999	T	A	0.37445	1.3358	0.56362	0.01779	imput	0.992	A	T	-4.997	5.81e-07	--
LH	rs11030982	11	30181778	KCNA4, FSHB	G	A	0.3803	1.9303	0.43007	7.18e-06	imput	0.999	G	A	0.37446	1.3363	0.56366	0.017755	imput	0.991	A	G	-5.012	5.4e-07	--
LH	rs1340030	11	30182068	KCNA4, FSHB	C	T	0.38082	1.9535	0.43097	5.82e-06	imput	0.997	C	T	0.37469	1.3422	0.5639	0.017305	imput	0.989	T	C	-5.053	4.35e-07	--
LH	rs7112118	11	30182270	KCNA4, FSHB	T	A	0.3811	1.9684	0.43143	5.05e-06	imput	0.997	T	A	0.37457	1.3394	0.56386	0.017526	imput	0.99	A	T	-5.074	3.9e-07	--
LH	rs7112549	11	30182303	KCNA4, FSHB	C	G	0.38115	1.9707	0.4315	4.94e-06	imput	0.997	C	G	0.37457	1.3395	0.56388	0.017523	imput	0.99	C	G	5.078	3.82e-07	++
LH	chr11:30182615:D	11	30182615		G	GT	0.36824	1.8056	0.43347	3.1067e-05	imput	0.989	G	GT	0.37055	1.2718	0.56649	0.024761	imput	0.984	G	GT	4.678	2.893e-06	++
LH	rs713143	11	30182858	KCNA4, FSHB	A	C	0.37075	1.8359	0.43505	2.4426e-05	imput	0.983	A	C	0.37479	1.2571	0.56848	0.027016	imput	0.976	A	C	4.701	2.583e-06	++
LH	rs10835631	11	30183344	KCNA4, FSHB	C	T	0.3815	1.9859	0.43187	4.26e-06	imput	0.996	C	T	0.37462	1.3406	0.56401	0.017456	imput	0.988	T	C	-5.103	3.34e-07	--
LH	rs4922833	11	30183742	KCNA4, FSHB	A	T	0.37718	1.9812	0.43774	6.01e-06	imput	0.981	A	T	0.37262	1.3356	0.56524	0.018134	imput	0.979	A	T	5.037	4.73e-07	++
LH	rs4922834	11	30183831	KCNA4, FSHB	G	A	0.38135	1.9856	0.43206	4.31e-06	imput	0.996	G	A	0.37341	1.3542	0.56459	0.016463	imput	0.986	A	G	-5.114	3.15e-07	--
LH	rs11030983	11	30184483	KCNA4, FSHB	T	C	0.38153	1.9865	0.43187	4.23e-06	imput	0.996	T	C	0.37463	1.3407	0.56401	0.017448	imput	0.989	T	C	5.105	3.32e-07	++
LH	rs4396264	11	30184538	KCNA4, FSHB	C	T	0.38153	1.9865	0.43187	4.23e-06	imput	0.996	C	T	0.37463	1.3407	0.56401	0.017448	imput	0.989	T	C	-5.105	3.32e-07	--
LH	rs4313561	11	30184860	KCNA4, FSHB	G	C	0.38153	1.9866	0.43187	4.23e-06	imput	0.996	G	C	0.37463	1.3407	0.56401	0.017447	imput	0.989	C	G	-5.105	3.31e-07	--
LH	rs11030985	11	30185395	KCNA4, FSHB	T	G	0.37728	2.0392	0.43414	2.64e-06	imput	0.986	T	G	0.37131	1.3535	0.57249	0.018065	imput	0.983	T	G	5.175	2.28e-07	++
LH	rs11030986	11	30185477	KCNA4, FSHB	C	T	0.38075	1.9942	0.43153	3.81e-06	imput	0.996	C	T	0.37238	1.3482	0.57144	0.01831	imput	0.987	T	C	-5.111	3.2e-07	--
LH	rs11030987	11	30185486	KCNA4, FSHB	G	A	0.38154	1.9868	0.43188	4.22e-06	imput	0.996	G	A	0.37463	1.3409	0.56402	0.017438	imput	0.989	A	G	-5.105	3.31e-07	--
LH	rs11030988	11	30185696	KCNA4, FSHB	T	C	0.38075	1.9944	0.43154	3.81e-06	imput	0.996	T	C	0.37238	1.3482	0.57144	0.01831	imput	0.987	T	C	5.111	3.2e-07	++
LH	rs11030989	11	30185849	KCNA4, FSHB	C	T	0.35474	2.1425	0.46233	3.59e-06	imput	0.934	C	T	0.34744	0.99656	0.60079	0.097169	imput	0.932	T	C	-4.7	2.602e-06	--
LH	rs72885907	11	30185850	NA	A	G	0.3535	2.1335	0.46415	4.29e-06	imput	0.932	A	G	0.34506	1.0703	0.60754	0.07811	imput	0.926	A	G	4.732	2.223e-06	++
LH	chr11:30186470:D	11	30186470		C	CA	0.38043	1.9949	0.43295	4.07e-06	imput	0.995	C	CA	0.37231	1.3602	0.57225	0.017456	imput	0.985	CA	C	-5.111	3.21e-07	--
LH	rs1361421	11	30186511	KCNA4, FSHB	T	C	0.38092	1.994	0.43168	3.85e-06	imput	0.996	T	C	0.37269	1.3461	0.57117	0.018437	imput	0.987	T	C	5.108	3.26e-07	++
LH	rs1819673	11	30186858	KCNA4, FSHB	G	A	0.38076	1.9946	0.43154	3.8e-06	imput	0.996	G	A	0.37238	1.3482	0.57144	0.018307	imput	0.987	A	G	-5.112	3.19e-07	--
LH	rs7102959	11	30187044	KCNA4, FSHB	T	C	0.38077	1.9948	0.43154	3.79e-06	imput	0.996	T	C	0.37238	1.3483	0.57144	0.018301	imput	0.987	T	C	5.112	3.19e-07	++
LH	rs552501	11	30187216	KCNA4, FSHB	C	T	0.38069	1.9958	0.43173	3.79e-06	imput	0.996	C	T	0.37334	1.3234	0.57053	0.020361	imput	0.986	T	C	-5.088	3.61e-07	--
LH	rs12282113	11	30187828	KCNA4, FSHB	A	G	0.38077	1.995	0.43155	3.78e-06	imput	0.996	A	G	0.37238	1.3483	0.57144	0.018302	imput	0.987	A	G	5.113	3.18e-07	++
LH	rs12282163	11	30187905	KCNA4, FSHB	T	G	0.38077	1.995	0.43155	3.78e-06	imput	0.996	T	G	0.37243	1.3485	0.57147	0.018286	imput	0.987	T	G	5.113	3.18e-07	++
LH	rs12282076	11	30187958	KCNA4, FSHB	A	C	0.38081	1.9949	0.43154	3.79e-06	imput	0.996	A	C	0.37275	1.3551	0.57175	0.017781	imput	0.985	A	C	5.119	3.08e-07	++
LH	rs7930471	11	30188285	KCNA4, FSHB	C	G	0.38078	1.9952	0.43155	3.78e-06	imput	0.996	C	G	0.37238	1.3484	0.57145	0.018296	imput	0.987	C	G	5.113	3.17e-07	++
LH	rs7945546	11	30188505	KCNA4, FSHB	C	T	0.38078	1.9952	0.43155	3.775e-06	imput	0.996	C	T	0.37238	1.3483	0.57145	0.018301	imput	0.987	T	C	-5.113	3.17e-07	--
LH	rs17622950	11	30189761	KCNA4, FSHB	G	A	0.38036	1.9913	0.43137	3.91e-06	imput	0.996	G	A	0.37084	1.3762	0.57656	0.016992	imput	0.981	A	G	-5.124	3e-07	--
LH	rs1417016	11	30190076	KCNA4, FSHB	G	A	0.38037	1.9915	0.43137	3.9e-06	imput	0.996	G	A	0.37084	1.3762	0.57656	0.016991	imput	0.981	A	G	-5.124	2.99e-07	--
LH	rs1417015	11	30190139	KCNA4, FSHB	A	G	0.3804	1.9936	0.43141	3.82e-06	imput	0.995	A	G	0.3735	1.3424	0.57372	0.019291	imput	0.975	A	G	5.099	3.41e-07	++
LH	rs10501121	11	30190813	KCNA4, FSHB	G	T	0.38149	2.0037	0.42997	3.16e-06	imput	0.996	G	T	0.37025	1.3477	0.57644	0.019391	imput	0.979	T	G	-5.129	2.91e-07	--
LH	rs7128357	11	30191237	KCNA4, FSHB	T	G	0.3815	2.0039	0.42997	3.15e-06	imput	0.996	T	G	0.37025	1.3477	0.57644	0.019391	imput	0.979	T	G	5.13	2.9e-07	++
LH	rs10501122	11	30192151	KCNA4, FSHB	C	T	0.37428	2.0709	0.43807	2.28e-06	imput	0.981	C	T	0.3682	1.2918	0.58955	0.028434	imput	0.971	T	C	-5.095	3.49e-07	--
LH	rs11030991	11	30192333	KCNA4, FSHB	T	C	0.38204	2.0238	0.4302	2.55e-06	imput	0.995	T	C	0.37034	1.3495	0.57659	0.01926	imput	0.978	T	C	5.166	2.39e-07	++
LH	rs12793581	11	30192962	KCNA4, FSHB	C	T	0.38185	2.0382	0.43044	2.19e-06	imput	0.993	C	T	0.37018	1.3457	0.57694	0.019676	imput	0.977	T	C	-5.186	2.15e-07	--
LH	rs623837	11	30193060	KCNA4, FSHB	A	G	0.38321	2.028	0.4305	2.47e-06	imput	0.995	A	G	0.37603	1.342	0.56754	0.018051	imput	0.982	A	G	5.186	2.15e-07	++
LH	chr11:30193912:I	11	30193912		CT	C	0.37967	2.0294	0.43029	2.4e-06	imput	0.986	CT	C	0.3694	1.3288	0.57667	0.021211	imput	0.969	CT	C	5.154	2.55e-07	++
LH	rs4923626	11	30195542	KCNA4, FSHB	G	T	0.38495	2.069	0.42801	1.34e-06	imput	0.996	G	T	0.37637	1.3494	0.56839	0.017591	imput	0.977	T	G	-5.29	1.22e-07	--
LH	rs11030992	11	30197429	KCNA4, FSHB	A	G	0.38413	2.0628	0.4286	1.49e-06	imput	0.995	A	G	0.36949	1.4228	0.58025	0.014206	imput	0.97	A	G	5.32	1.04e-07	++
LH	rs11030993	11	30198439	KCNA4, FSHB	C	T	0.38182	2.0763	0.43032	1.4e-06	imput	0.985	C	T	0.36747	1.4486	0.58183	0.012785	imput	0.962	T	C	-5.352	8.68e-08	--
LH	rs10767832	11	30199020	KCNA4, FSHB	T	C	0.38667	2.0809	0.42867	1.21e-06	imput	0.998	T	C	0.38004	1.4061	0.56379	0.012629	imput	0.98	T	C	5.378	7.52e-08	++
LH	rs7940816	11	30199688	KCNA4, FSHB	C	A	0.38668	2.0809	0.42867	1.21e-06	imput	0.998	C	A	0.38004	1.4061	0.56378	0.012629	imput	0.98	A	C	-5.378	7.52e-08	--
LH	rs7943867	11	30199907	KCNA4, FSHB	C	A	0.38959	2.0491	0.42856	1.74e-06	imput	0.997	C	A	0.38061	1.404	0.56385	0.01277	imput	0.977	A	C	-5.318	1.05e-07	--
LH	rs7123331	11	30200473	KCNA4, FSHB	A	G	0.3857	2.1782	0.43161	4.49e-07	imput	0.994	A	G	0.3711	1.4057	0.57619	0.014699	imput	0.968	A	G	5.499	3.81e-08	++
LH	rs7108968	11	30200581	KCNA4, FSHB	C	T	0.38588	2.1082	0.42975	9.31e-07	imput	0.996	C	T	0.37938	1.4131	0.56409	0.012242	imput	0.978	T	C	-5.426	5.77e-08	--
LH	rs7109221	11	30200751	KCNA4, FSHB	C	T	0.38666	2.0815	0.4287	1.2e-06	imput	0.998	C	T	0.3798	1.4098	0.56407	0.012443	imput	0.979	T	C	-5.382	7.35e-08	--
LH	rs7113525	11	30201790	KCNA4, FSHB	C	T	0.36686	2.1619	0.44586	1.241e-06	imput	0.957	C	T	0.36782	1.5719	0.57844	0.006579	imput	0.95	T	C	-5.508	3.62e-08	--
LH	rs11493214	11	30202285	KCNA4, FSHB	A	G	0.36708	2.2329	0.44105	4.13e-07	imput	0.961	A	G	0.36085	1.3624	0.5801	0.018851	imput	0.942	A	G	5.457	4.84e-08	++
LH	rs7928429	11	30203374	KCNA4, FSHB	A	G	0.38644	2.0866	0.42895	1.15e-06	imput	0.997	A	G	0.37982	1.4069	0.56399	0.012609	imput	0.979	A	G	5.387	7.17e-08	++
LH	rs7943756	11	30203825	KCNA4, FSHB	C	T	0.36656	2.2714	0.44107	2.61e-07	imput	0.959	C	T	0.3678	1.3285	0.57378	0.020592	imput	0.943	T	C	-5.507	3.65e-08	--
LH	rs9735244	11	30205371	KCNA4, FSHB	C	G	0.37257	1.9147	0.4328	9.7e-06	imput	0.99	C	G	0.37594	1.3434	0.5653	0.01748	imput	0.977	C	G	4.964	6.92e-07	++
LH	rs7939775	11	30206029	KCNA4, FSHB	A	C	0.34039	1.9734	0.45809	1.6484e-05	imput	0.926	A	C	0.35184	1.295	0.59111	0.028465	imput	0.906	A	C	4.759	1.942e-06	++
LH	rs11030997	11	30206532	KCNA4, FSHB	G	A	0.38467	2.0652	0.42707	1.33e-06	geno	1	G	A	0.37274	1.5009	0.57369	0.0088887	imput	0.965	A	G	-5.437	5.42e-08	--
LH	rs7122731	11	30207239	KCNA4, FSHB	A	G	0.385	2.0644	0.43026	1.602e-06	imput	0.999	A	G	0.37245	1.5057	0.5741	0.0087218	imput	0.964	A	G	5.411	6.28e-08	++
LH	rs17623478	11	30207843	KCNA4, FSHB	G	A	0.38614	2.084	0.42694	1.05e-06	imput	0.999	G	A	0.37587	1.486	0.57169	0.0093423	imput	0.966	A	G	-5.463	4.68e-08	--
LH	rs10835634	11	30208486	KCNA4, FSHB	C	A	0.38629	2.1558	0.44109	1.02e-06	imput	0.944	C	A	0.38241	1.5279	0.57602	0.0079878	imput	0.932	A	C	-5.5	3.8e-08	--
LH	rs11030998	11	30208516	KCNA4, FSHB	A	G	0.38579	2.1491	0.44181	1.149e-06	imput	0.944	A	G	0.37904	1.5481	0.57795	0.0073913	imput	0.933	A	G	5.497	3.86e-08	++
LH	rs11031002	11	30215261	KCNA4, FSHB	A	T	0.17524	2.9166	0.55755	1.69e-07	imput	0.984	A	T	0.20226	2.1508	0.66996	0.0013256	imput	0.985	A	T	6.11	9.96e-10	++
LH	rs605765	11	30217503	KCNA4, FSHB	T	C	0.65237	1.5351	0.44722	0.00059799	imput	0.991	T	C	0.63388	1.6231	0.56289	0.0039322	geno	1	T	C	4.477	7.585e-06	++
LH	rs607987	11	30223574	KCNA4, FSHB	A	G	0.6536	1.5547	0.44724	0.00050851	imput	0.99	A	G	0.63532	1.5646	0.56239	0.005402	imput	0.996	A	G	4.45	8.569e-06	++
LH	rs11031005	11	30226356	KCNA4, FSHB	C	T	0.19495	3.1854	0.52985	1.83e-09	imput	0.999	C	T	0.20944	2.1915	0.65666	0.00084591	imput	0.995	T	C	-6.81	9.74e-12	--
LH	rs11031006	11	30226528	KCNA4, FSHB	A	G	0.19505	3.1874	0.52973	1.78e-09	geno	1	A	G	0.21038	2.1915	0.65157	0.0007697	geno	1	A	G	6.83	8.48e-12	++
LH	rs11031010	11	30240178	KCNA4, FSHB	A	C	0.1934	2.9011	0.53688	6.53e-08	imput	0.986	A	C	0.22634	1.8995	0.64486	0.0032233	imput	0.99	A	C	6.089	1.14e-09	++
LH	rs74485684	11	30242287	NA	C	T	0.20879	3.1158	0.51841	1.85e-09	imput	0.995	C	T	0.23207	1.9363	0.63277	0.0022127	imput	0.996	T	C	-6.642	3.09e-11	--
LH	rs10835638	11	30252352	KCNA4, FSHB, FSHB	T	G	0.19364	2.8909	0.53798	7.72e-08	imput	0.983	T	G	0.22352	1.8566	0.64865	0.0042073	imput	0.979	T	G	6.015	1.8e-09	++
LH	rs12364889	11	30296055	FSHB, C11orf46	C	T	0.19815	2.89	0.52621	3.97e-08	imput	0.999	C	T	0.2236	1.8046	0.65188	0.0056347	imput	0.995	T	C	-6.053	1.42e-09	--
LH	rs11031033	11	30305675	FSHB, C11orf46	T	C	0.19814	2.8896	0.52619	3.98e-08	imput	0.999	T	C	0.22359	1.8039	0.65186	0.0056521	imput	0.995	T	C	6.052	1.43e-09	++
LH	rs11031034	11	30306439	FSHB, C11orf46	T	C	0.19811	2.8909	0.52619	3.93e-08	imput	0.998	T	C	0.22415	1.7981	0.64886	0.005585	imput	0.994	T	C	6.056	1.4e-09	++
LH	rs11031035	11	30306650	FSHB, C11orf46	T	A	0.19814	2.8896	0.52616	3.98e-08	imput	1	T	A	0.22429	1.7978	0.64871	0.0055814	imput	0.995	A	T	-6.054	1.41e-09	--
LH	rs75525300	11	30307989	NA	G	A	0.20975	3.1026	0.51798	2.1e-09	imput	1	G	A	0.2294	1.849	0.6339	0.003535	imput	0.997	A	G	-6.54	6.16e-11	--
LH	rs4120817	11	30308159	FSHB, C11orf46	T	C	0.19814	2.8896	0.52616	3.98e-08	imput	1	T	C	0.22443	1.7971	0.64813	0.0055579	imput	0.996	T	C	6.055	1.4e-09	++
LH	rs10835644	11	30309827	FSHB, C11orf46	T	C	0.19814	2.8896	0.52616	3.98e-08	imput	1	T	C	0.22377	1.7992	0.65082	0.0057004	imput	0.996	T	C	6.05	1.45e-09	++
LH	rs10835645	11	30309869	FSHB, C11orf46	T	C	0.19814	2.8896	0.52616	3.98e-08	imput	1	T	C	0.22443	1.7971	0.64813	0.0055583	imput	0.996	T	C	6.055	1.4e-09	++
LH	rs10835646	11	30309905	FSHB, C11orf46	T	C	0.19814	2.8896	0.52616	3.98e-08	geno	1	T	C	0.22443	1.7971	0.64813	0.0055583	imput	0.996	T	C	6.055	1.4e-09	++
LH	rs12281078	11	30312187	FSHB, C11orf46	G	A	0.19814	2.8896	0.52616	3.98e-08	imput	0.999	G	A	0.22437	1.7884	0.64751	0.0057456	imput	0.996	A	G	-6.049	1.46e-09	--
LH	rs12294258	11	30312239	FSHB, C11orf46	T	C	0.19814	2.8896	0.52616	3.98e-08	imput	0.999	T	C	0.22436	1.7868	0.6474	0.0057818	imput	0.996	T	C	6.048	1.47e-09	++
LH	rs11031039	11	30314858	FSHB, C11orf46	A	C	0.19814	2.8896	0.52616	3.98e-08	imput	0.999	A	C	0.22436	1.7867	0.6474	0.0057825	imput	0.996	A	C	6.048	1.47e-09	++
LH	rs12278989	11	30316822	FSHB, C11orf46	G	A	0.20975	3.1027	0.51798	2.1e-09	imput	0.999	G	A	0.22949	1.8402	0.63271	0.0036316	imput	0.998	A	G	-6.535	6.37e-11	--
LH	rs11031040	11	30317733	FSHB, C11orf46	G	T	0.21023	3.097	0.5178	2.22e-09	imput	0.996	G	T	0.22983	1.8311	0.63162	0.0037432	imput	0.993	T	G	-6.522	6.93e-11	--
LH	rs12271187	11	30319259	FSHB, C11orf46	A	G	0.20975	3.1027	0.51798	2.1e-09	imput	0.999	A	G	0.22949	1.8403	0.63271	0.003631	imput	0.997	A	G	6.535	6.37e-11	++
LH	rs12271300	11	30319433	FSHB, C11orf46	A	G	0.20975	3.1027	0.51798	2.1e-09	imput	0.999	A	G	0.22949	1.8403	0.63271	0.003631	imput	0.998	A	G	6.535	6.37e-11	++
LH	rs7123626	11	30325865	FSHB, C11orf46	A	G	0.19815	2.89	0.52617	3.96e-08	imput	0.999	A	G	0.22436	1.7865	0.64738	0.0057879	imput	0.996	A	G	6.048	1.47e-09	++
LH	rs12361594	11	30327006	FSHB, C11orf46	A	G	0.19814	2.8896	0.52616	3.98e-08	imput	0.999	A	G	0.22436	1.7865	0.64738	0.0057879	imput	0.996	A	G	6.047	1.47e-09	++
LH	rs10835649	11	30329175	FSHB, C11orf46	G	A	0.20778	3.1414	0.52298	1.89e-09	imput	0.99	G	A	0.22647	1.8693	0.6363	0.0033054	imput	0.985	A	G	-6.566	5.17e-11	--
LH	rs4071563	11	30336002	FSHB, C11orf46	A	G	0.20976	3.1031	0.51799	2.09e-09	imput	0.999	A	G	0.22957	1.8401	0.63266	0.003632	imput	0.997	A	G	6.535	6.35e-11	++
LH	rs11031047	11	30337523	FSHB, C11orf46	T	C	0.21212	3.0916	0.51896	2.56e-09	imput	0.989	T	C	0.23067	1.8267	0.63308	0.0039086	imput	0.992	T	C	6.495	8.31e-11	++
LH	rs7947350	11	30338842	FSHB, C11orf46	G	A	0.20976	3.1031	0.51799	2.09e-09	imput	0.999	G	A	0.22957	1.8401	0.63268	0.0036335	imput	0.997	A	G	-6.535	6.35e-11	--
LH	rs7929660	11	30339461	FSHB, C11orf46	G	A	0.20976	3.1031	0.51799	2.09e-09	imput	0.996	G	A	0.22909	1.8356	0.63588	0.0038923	imput	0.994	A	G	-6.522	6.92e-11	--
LH	rs12363824	11	30342150	FSHB, C11orf46	A	G	0.20976	3.1031	0.51799	2.09e-09	imput	0.999	A	G	0.22854	1.8438	0.63654	0.0037731	imput	0.997	A	G	6.528	6.66e-11	++
LH	rs6484479	11	30342495	FSHB, C11orf46	A	G	0.20976	3.1031	0.51799	2.09e-09	imput	0.999	A	G	0.22956	1.8401	0.63271	0.0036349	imput	0.997	A	G	6.535	6.35e-11	++
LH	rs3858429	11	30343757	FSHB, C11orf46, C11orf46	T	C	0.20976	3.1031	0.51799	2.09e-09	imput	0.999	T	C	0.22956	1.8401	0.63272	0.0036356	imput	0.997	T	C	6.535	6.35e-11	++
LH	rs4071558	11	30344591	FSHB, C11orf46, C11orf46	T	C	0.20971	3.104	0.51813	2.09e-09	imput	0.998	T	C	0.22929	1.8391	0.6338	0.003712	imput	0.997	T	C	6.531	6.52e-11	++
LH	rs4071559	11	30344725	FSHB, C11orf46, MPPED2	T	C	0.20968	3.1044	0.51821	2.09e-09	imput	0.998	T	C	0.22812	1.8421	0.63827	0.003901	imput	0.997	T	C	6.522	6.94e-11	++
LH	chr11:30349487:D	11	30349487		C	CACTCTA	0.18232	3.6256	0.58225	4.76e-10	imput	0.94	C	CACTCTA	0.20184	1.8261	0.68242	0.0074515	imput	0.94	CACTCTA	C	-6.584	4.57e-11	--
LH	rs12278547	11	30354857	FSHB, C11orf46, MPPED2	C	T	0.19784	2.8936	0.5269	3.98e-08	imput	0.997	C	T	0.22268	1.7724	0.65365	0.0066971	imput	0.997	T	C	-6.018	1.76e-09	--
LH	rs7118949	11	30354895	FSHB, C11orf46, MPPED2	G	A	0.19784	2.8936	0.5269	3.98e-08	imput	0.997	G	A	0.22268	1.7724	0.65365	0.0066971	imput	0.997	A	G	-6.018	1.76e-09	--
LH	rs7121963	11	30354904	FSHB, C11orf46, MPPED2	C	A	0.19784	2.8936	0.5269	3.98e-08	imput	0.997	C	A	0.22166	1.7758	0.65793	0.006955	imput	0.996	A	C	-6.011	1.85e-09	--
LH	rs7122449	11	30355197	FSHB, C11orf46, MPPED2	T	C	0.19783	2.8937	0.52691	3.98e-08	imput	0.997	T	C	0.22166	1.7758	0.65793	0.006955	imput	0.996	T	C	6.011	1.85e-09	++
LH	rs11512201	11	30355857	FSHB, C11orf46, MPPED2	T	C	0.19783	2.8937	0.52691	3.98e-08	imput	0.997	T	C	0.22268	1.7724	0.65365	0.0066971	imput	0.997	T	C	6.018	1.76e-09	++
LH	rs10835655	11	30355903	FSHB, C11orf46, MPPED2	T	C	0.19783	2.8937	0.52691	3.98e-08	imput	0.997	T	C	0.22178	1.7751	0.65747	0.0069351	imput	0.996	T	C	6.011	1.84e-09	++
LH	rs12272134	11	30356420	FSHB, C11orf46, MPPED2	C	T	0.19783	2.8937	0.52692	3.98e-08	imput	0.997	C	T	0.22268	1.7724	0.65365	0.0066971	imput	0.997	T	C	-6.018	1.76e-09	--
LH	chr11:30357302:I	11	30357302		CA	C	0.17618	2.9728	0.57726	2.61e-07	imput	0.96	CA	C	0.20437	1.9404	0.69614	0.0053129	imput	0.955	CA	C	5.791	7e-09	++
LH	rs7116893	11	30359231	C11orf46, C11orf46, MPPED2	G	A	0.19782	2.8938	0.52694	3.98e-08	imput	0.997	G	A	0.22178	1.7751	0.65747	0.0069351	imput	0.996	A	G	-6.011	1.84e-09	--
LH	rs7117691	11	30359892	C11orf46, MPPED2	G	A	0.19782	2.8938	0.52694	3.98e-08	imput	0.997	G	A	0.22268	1.7724	0.65365	0.0066971	imput	0.997	A	G	-6.018	1.76e-09	--
LH	rs12278112	11	30360026	C11orf46, MPPED2	C	T	0.19782	2.8938	0.52694	3.98e-08	imput	0.997	C	T	0.22268	1.7724	0.65365	0.0066971	imput	0.997	T	C	-6.018	1.76e-09	--
LH	rs141402489	11	30360225	NA	A	G	0.19782	2.8939	0.52694	3.98e-08	imput	0.997	A	G	0.22257	1.7732	0.65416	0.006714	imput	0.996	A	G	6.018	1.77e-09	++
LH	rs11031052	11	30360794	C11orf46, MPPED2	T	C	0.19782	2.8939	0.52695	3.98e-08	imput	0.997	T	C	0.22268	1.7725	0.65366	0.0066946	imput	0.997	T	C	6.018	1.76e-09	++
LH	rs7926666	11	30363101	C11orf46, MPPED2	A	G	0.19753	2.899	0.52769	3.94e-08	imput	0.995	A	G	0.22252	1.7749	0.65426	0.0066701	imput	0.995	A	G	6.021	1.74e-09	++
LH	rs12285277	11	30363545	C11orf46, MPPED2	C	T	0.19716	2.9046	0.52857	3.9e-08	imput	0.993	C	T	0.22142	1.7804	0.65892	0.0068918	imput	0.993	T	C	-6.015	1.8e-09	--
LH	chr11:30364195:D	11	30364195		T	TG	0.15886	3.2085	0.61883	2.16e-07	imput	0.903	NA	NA	NA	NA	NA	NA	imput	0.89	T	TG	5.185	2.16e-07	+?
LH	chr11:30364200:D	11	30364200		C	CAA	0.1589	3.21	0.61823	2.08e-07	imput	0.904	NA	NA	NA	NA	NA	NA	imput	0.89	CAA	C	-5.192	2.08e-07	-?
LH	chr11:30365903:D	11	30365903		A	AAAT	0.19534	2.8436	0.54762	2.07e-07	imput	0.972	A	AAAT	0.22552	1.845	0.6824	0.006857	imput	0.948	A	AAAT	5.775	7.71e-09	++
LH	rs11031056	11	30366528	C11orf46, MPPED2	A	T	0.19696	2.9069	0.52907	3.92e-08	imput	0.992	A	T	0.22459	1.8221	0.65851	0.005657	imput	0.98	A	T	6.054	1.41e-09	++
LH	chr11:30369162:I	11	30369162		GA	G	0.19684	2.9085	0.52924	3.9e-08	imput	0.993	GA	G	0.22215	1.8003	0.65829	0.0062409	imput	0.986	G	GA	-6.035	1.59e-09	--
LH	rs12365913	11	30370218	C11orf46, MPPED2	G	A	0.19873	2.8215	0.52802	9.11e-08	imput	0.991	G	A	0.22543	1.7583	0.65705	0.007451	imput	0.976	A	G	-5.879	4.14e-09	--
LH	rs10835658	11	30371313	C11orf46, MPPED2	T	C	0.19678	2.909	0.52937	3.9e-08	imput	0.993	T	C	0.22218	1.7998	0.65844	0.0062668	imput	0.984	T	C	6.034	1.6e-09	++
LH	rs12363432	11	30371615	C11orf46, MPPED2	T	C	0.19676	2.9094	0.52941	3.89e-08	imput	0.993	T	C	0.2221	1.8009	0.6585	0.0062399	imput	0.985	T	C	6.035	1.59e-09	++
LH	rs74331022	11	30372818	NA	T	C	0.19672	2.9099	0.52949	3.89e-08	imput	0.993	T	C	0.22117	1.8044	0.6625	0.006456	imput	0.985	T	C	6.029	1.65e-09	++
LH	rs7949790	11	30374608	C11orf46, MPPED2	G	A	0.20979	2.841	0.51803	4.15e-08	imput	0.993	G	A	0.23677	1.9494	0.66585	0.0034153	imput	0.959	A	G	-6.142	8.13e-10	--
LH	rs11031058	11	30375889	C11orf46, MPPED2	T	C	0.20975	2.8411	0.51808	4.16e-08	imput	0.994	T	C	0.23675	1.9506	0.66602	0.0034037	imput	0.959	T	C	6.143	8.11e-10	++
LH	rs76959488	11	30376314	NA	A	T	0.20858	2.8586	0.51853	3.53e-08	imput	0.992	A	T	0.23577	1.9592	0.66986	0.0034462	imput	0.959	A	T	6.163	7.12e-10	++
LH	rs10835660	11	30376902	C11orf46, MPPED2	C	A	0.20973	2.8412	0.51812	4.16e-08	imput	0.994	C	A	0.23674	1.9508	0.66606	0.0034016	imput	0.959	A	C	-6.143	8.11e-10	--
LH	rs10835661	11	30381076	C11orf46, MPPED2	C	T	0.21088	2.8356	0.51854	4.54e-08	imput	0.993	C	T	0.23891	1.8623	0.67131	0.0055358	imput	0.928	T	C	-6.037	1.57e-09	--
LH	rs12294104	11	30382899	C11orf46, MPPED2	T	C	0.20883	2.6786	0.5194	2.51e-07	imput	0.991	T	C	0.23239	1.941	0.68378	0.0045309	imput	0.913	T	C	5.828	5.63e-09	++
LH	rs12223987	11	30395871	C11orf46, MPPED2	T	C	0.20074	2.737	0.54184	4.39e-07	imput	0.964	T	C	0.22852	1.9004	0.69192	0.0060222	imput	0.904	T	C	5.688	1.29e-08	++
LH	rs587230	11	69299771	IFITM9P, CCND1	G	A	0.82276	-0.45952	0.55677	0.40919	geno	1	G	A	0.86202	-3.6375	0.78106	3.21e-06	geno	1	A	G	3.46	0.00054	++
LH	rs600375	11	69300426	IFITM9P, CCND1	C	T	0.82265	-0.45825	0.55675	0.41047	imput	0.999	C	T	0.86209	-3.6383	0.78184	3.26e-06	imput	0.993	T	C	3.456	0.000548	++
LH	rs550257	11	69302254	IFITM9P, CCND1	G	A	0.82251	-0.45664	0.55678	0.41214	imput	0.999	G	A	0.86261	-3.6707	0.785	2.92e-06	imput	0.988	A	G	3.467	0.0005257	++
LH	rs11222552	11	99923641	LOC643381, CNTN5, LOC100128632	A	G	0.37152	-1.4375	0.44189	0.001142	geno	1	A	G	0.40847	-1.8892	0.57151	0.0009477	geno	1	A	G	-4.587	4.498e-06	--
LH	rs1592720	11	99924345	LOC643381, CNTN5, LOC100128632	T	C	0.37152	-1.4376	0.44189	0.0011411	imput	1	T	C	0.40874	-1.888	0.57251	0.00097479	imput	0.995	T	C	-4.582	4.597e-06	--
LH	rs7943250	11	99924767	LOC643381, CNTN5, LOC100128632	A	C	0.3715	-1.4376	0.44191	0.0011413	imput	0.999	A	C	0.40857	-1.8652	0.5742	0.001161	imput	0.992	A	C	-4.553	5.298e-06	--
LH	rs7305140	12	103072059	IGF1, LOC283432	T	C	0.49092	-1.8903	0.42468	8.55e-06	imput	0.999	NA	NA	NA	NA	NA	NA	imput	0.602	T	C	-4.451	8.546e-06	-?
LH	rs138793989	14	98767575	NA	C	T	0.018789	7.2492	1.6264	8.31e-06	imput	0.942	NA	NA	NA	NA	NA	NA	imput	0.625	T	C	-4.457	8.306e-06	-?
LH	rs10902561	15	100638723	LOC400464, ADAMTS17, FLJ42289	A	G	0.18945	2.4688	0.55659	9.19e-06	imput	0.967	NA	NA	NA	NA	NA	NA	imput	0.415	A	G	4.435	9.186e-06	+?
LH	rs30432	16	72147186	DHX38, DHX38, PMFBP1	T	C	0.13622	-0.17058	0.63474	0.78813	geno	1	T	C	0.13115	3.6057	0.80112	6.77e-06	geno	1	T	C	2.492	0.0127	-+
LH	rs170084	16	72178483	DHX38, PMFBP1, LOC390739	A	T	0.13851	-0.13063	0.63106	0.83602	imput	0.944	A	T	0.13997	3.7643	0.81358	3.71e-06	imput	0.928	A	T	2.617	0.008867	-+
LH	rs217180	16	72184629	DHX38, PMFBP1, LOC390739	T	C	0.090557	-0.66714	0.73879	0.36652	geno	1	T	C	0.11013	4.5138	0.95088	2.07e-06	imput	0.915	T	C	2.133	0.0329	-+
LH	rs28418931	17	70472838	LOC727973, SLC39A11	A	G	0.29518	2.3489	0.48877	1.54e-06	imput	0.919	NA	NA	NA	NA	NA	NA	imput	0.369	A	G	4.806	1.542e-06	+?
LH	rs8084811	18	21978503	OSBPL1A, IMPACT	T	C	0.085907	3.6321	0.80646	6.68e-06	imput	0.955	NA	NA	NA	NA	NA	NA	imput	0.801	T	C	4.504	6.675e-06	+?
LH	rs28715414	18	21980111	OSBPL1A, IMPACT	A	G	0.085822	3.6206	0.80505	6.88e-06	imput	0.958	NA	NA	NA	NA	NA	NA	imput	0.8	A	G	4.497	6.879e-06	+?
LH	rs76309728	18	21986845	NA	C	G	0.085051	3.6313	0.79904	5.51e-06	imput	0.972	NA	NA	NA	NA	NA	NA	imput	0.834	C	G	4.545	5.505e-06	+?
LH	rs79743873	18	21987447	NA	T	C	0.084148	3.6867	0.80228	4.32e-06	imput	0.972	NA	NA	NA	NA	NA	NA	imput	0.839	T	C	4.595	4.322e-06	+?
LH	rs28670644	18	21997305	OSBPL1A, IMPACT	C	T	0.084699	3.5941	0.79358	5.927e-06	imput	0.984	NA	NA	NA	NA	NA	NA	imput	0.836	T	C	-4.529	5.927e-06	-?
LH	rs76195231	18	21998475	NA	C	T	0.084636	3.5885	0.79287	6.01e-06	imput	0.987	NA	NA	NA	NA	NA	NA	imput	0.841	T	C	-4.526	6.011e-06	-?
LH	chr18:22000488:D	18	22000488		C	CCTG	0.075793	4.1345	0.8395	8.44e-07	imput	0.951	NA	NA	NA	NA	NA	NA	imput	0.816	CCTG	C	-4.925	8.44e-07	-?
LH	rs79741100	18	22002024	NA	T	G	0.083917	3.6124	0.79441	5.43e-06	imput	0.989	NA	NA	NA	NA	NA	NA	imput	0.851	T	G	4.547	5.435e-06	+?
LH	rs9950757	18	22006334	OSBPL1A, IMPACT, IMPACT	T	C	0.083656	3.6107	0.79282	5.257e-06	imput	0.994	NA	NA	NA	NA	NA	NA	imput	0.853	T	C	4.554	5.257e-06	+?
LH	rs9957468	18	22036337	IMPACT, HRH4	T	C	0.084354	3.5596	0.78875	6.393e-06	imput	0.999	NA	NA	NA	NA	NA	NA	imput	0.846	T	C	4.513	6.393e-06	+?
LH	rs9944755	18	22039872	IMPACT, HRH4, HRH4	T	C	0.084365	3.5593	0.78865	6.39e-06	geno	1	NA	NA	NA	NA	NA	NA	imput	0.851	T	C	4.513	6.388e-06	+?
LH	rs9963453	18	22043685	IMPACT, HRH4, LOC646629	T	C	0.084291	3.5599	0.78895	6.416e-06	imput	0.998	NA	NA	NA	NA	NA	NA	imput	0.855	T	C	4.512	6.416e-06	+?
LH	rs113689425	18	22045246	NA	T	C	0.084251	3.5604	0.78909	6.42e-06	imput	0.999	NA	NA	NA	NA	NA	NA	imput	0.853	T	C	4.512	6.419e-06	+?
LH	rs16940762	18	22045833	IMPACT, HRH4, LOC646629	A	G	0.084236	3.5606	0.78914	6.42e-06	imput	0.999	NA	NA	NA	NA	NA	NA	imput	0.854	A	G	4.512	6.422e-06	+?
LH	rs16940765	18	22048547	IMPACT, HRH4, LOC646629	C	T	0.083591	3.5662	0.79143	6.61e-06	geno	1	NA	NA	NA	NA	NA	NA	imput	0.867	T	C	-4.506	6.607e-06	-?
LH	rs113206671	18	22050667	NA	T	C	0.082201	3.7259	0.80489	3.67e-06	imput	0.995	T	C	0.087692	-0.45317	0.99114	0.64751	imput	0.969	T	C	3.424	0.0006182	+-
LH	rs536468	18	22055303	IMPACT, HRH4, LOC646629	A	G	0.089324	3.4553	0.78128	9.75e-06	imput	0.989	A	G	0.093817	-0.035825	1.0205	0.972	imput	0.964	A	G	3.512	0.0004442	+-
LH	rs9945837	18	22057820	IMPACT, HRH4, LOC646629	T	C	0.082043	3.7494	0.80588	3.28e-06	geno	1	T	C	0.087432	-0.5823	0.98479	0.55432	geno	1	T	C	3.362	0.0007747	+-
LH	rs76366841	18	22066990	NA	T	C	0.082129	3.7446	0.80614	3.4e-06	imput	0.997	T	C	0.087792	-0.4077	1.0015	0.68393	imput	0.976	T	C	3.466	0.0005273	+-
LH	rs76893784	18	22067714	NA	G	A	0.082458	3.7482	0.80522	3.24e-06	imput	0.996	G	A	0.08779	-0.4072	1.0018	0.68441	imput	0.975	A	G	-3.475	0.0005114	-+
LH	rs7252545	19	6475005	CRB3, DENND1C, TUBB4	A	G	0.64317	2.099	0.47039	8.11e-06	imput	0.972	NA	NA	NA	NA	NA	NA	imput	0.312	A	G	4.462	8.11e-06	+?
LH	rs62118854	19	22852451	ZNF492, ZNF849P	C	T	0.15225	2.7741	0.62656	9.53e-06	imput	0.912	NA	NA	NA	NA	NA	NA	imput	0.819	T	C	-4.428	9.531e-06	-?
LH	rs11667237	19	22852881	ZNF492, ZNF849P	C	T	0.15139	2.8131	0.62775	7.42e-06	imput	0.915	NA	NA	NA	NA	NA	NA	imput	0.831	T	C	-4.481	7.422e-06	-?
LH	rs11672120	19	22883652	ZNF849P, ZNF99	A	G	0.16015	2.7111	0.60134	6.53e-06	imput	0.954	NA	NA	NA	NA	NA	NA	imput	0.876	A	G	4.508	6.531e-06	+?
LH	rs57447187	19	22893645	ZNF849P, ZNF99	T	C	0.15694	2.6853	0.59322	5.99e-06	imput	0.954	NA	NA	NA	NA	NA	NA	imput	0.874	T	C	4.527	5.994e-06	+?
LH	rs10408793	19	23079898	LOC646864, LOC645118	G	A	0.1584	2.8141	0.61269	4.37e-06	imput	0.906	NA	NA	NA	NA	NA	NA	imput	0.825	A	G	-4.593	4.366e-06	-?
LH	rs4816159	20	9639395	C20orf103, PAK7, LOC100131208	T	G	0.949266	4.4446	1.0059	9.93e-06	imput	0.964	NA	NA	NA	NA	NA	NA	imput	0.601	T	G	4.419	9.93e-06	+?
LH	rs73111222	20	25520691	NA	A	T	0.074926	-3.6192	0.79914	5.93e-06	imput	0.982	NA	NA	NA	NA	NA	NA	imput	0.876	A	T	-4.529	5.929e-06	-?
LH	rs151133098	20	25685014	NA	A	G	0.071934	-3.6354	0.81778	8.769e-06	imput	0.95	A	G	0.076262	0.20615	1.0554	0.84514	imput	0.91	A	G	-3.434	0.000594	-+
LH	rs16999621	21	25536291	VN2R20P, LOC284821	C	A	0.036382	-0.9366	1.1362	0.40973	imput	0.998	C	A	0.027969	7.7207	1.7301	8.1e-06	imput	0.952	A	C	-2.025	0.04287	+-
LH	rs7279628	21	25538298	VN2R20P, LOC284821	C	A	0.036397	-0.93641	1.136	0.40975	imput	0.998	C	A	0.028814	7.7512	1.7098	5.805e-06	imput	0.949	A	C	-2.068	0.03867	+-
LH	rs7280060	21	25538435	VN2R20P, LOC284821	T	C	0.036397	-0.93641	1.136	0.40975	imput	0.998	T	C	0.028815	7.7512	1.7098	5.81e-06	imput	0.949	T	C	2.068	0.03867	-+
LH	rs7283537	21	25543034	VN2R20P, LOC284821	A	G	0.036207	-1.0443	1.1541	0.36555	imput	0.987	A	G	0.027189	7.6437	1.7222	9.067e-06	imput	0.97	A	G	1.946	0.05163	-+
LH	rs7275452	21	25543112	VN2R20P, LOC284821	C	T	0.035649	-1.0903	1.1719	0.35217	imput	0.969	C	T	0.026719	8.064	1.7833	6.13e-06	imput	0.946	T	C	-1.976	0.04815	+-
LH	rs7278563	21	25543417	VN2R20P, LOC284821	A	G	0.035972	-1.1716	1.1648	0.31446	imput	0.982	A	G	0.027133	7.5631	1.7113	9.89e-06	imput	0.976	A	G	1.854	0.06372	-+
LH	rs11908808	21	25543442	VN2R20P, LOC284821	C	G	0.035956	-1.1791	1.1649	0.31144	imput	0.982	C	G	0.027128	7.5582	1.7107	9.95e-06	imput	0.977	C	G	1.848	0.06456	-+
LH	chr21:25546131:I	21	25546131		GATAGATAC	G	0.037094	-0.82592	1.1498	0.47256	imput	0.942	GATAGATAC	G	0.028618	8.4203	1.7815	2.29e-06	imput	0.905	G	GATAGATAC	-2.268	0.0233	+-
LH	rs2281106	22	39410944	APOBEC3B, APOBEC3C, APOBEC3D	T	G	0.26748	2.3934	0.51341	3.14e-06	imput	0.927	T	G	0.35792	0.18627	0.5651	0.74169	geno	1	T	G	3.923	8.757e-05	++
log10(FSH)	rs28590425	1	218906005	TGFB2, LOC100130251	A	G	0.03089	0.11288	0.025382	8.69e-06	imput	0.956	NA	NA	NA	NA	NA	NA	imput	0.428	A	G	4.447	8.693e-06	+?
log10(FSH)	rs1451202	2	2735935	MYT1L, LOC729897	C	G	0.39593	-0.040746	0.0086452	2.44e-06	imput	0.967	NA	NA	NA	NA	NA	NA	imput	0.496	C	G	-4.713	2.439e-06	-?
log10(FSH)	rs76576796	2	153664448	NA	A	G	0.041125	-0.099831	0.021668	4.08e-06	imput	0.899	NA	NA	NA	NA	NA	NA	imput	0.661	A	G	-4.607	4.08e-06	-?
log10(FSH)	rs78231066	2	153731774	NA	T	C	0.0425	-0.098396	0.021344	4.027e-06	imput	0.898	NA	NA	NA	NA	NA	NA	imput	0.638	T	C	-4.61	4.027e-06	-?
log10(FSH)	rs77667361	2	153816221	NA	G	A	0.041738	-0.10064	0.020475	8.87e-07	imput	0.95	NA	NA	NA	NA	NA	NA	imput	0.622	A	G	4.915	8.87e-07	+?
log10(FSH)	rs78744269	2	153871171	NA	G	A	0.041071	-0.091157	0.02062	9.84e-06	imput	0.948	NA	NA	NA	NA	NA	NA	imput	0.666	A	G	4.421	9.837e-06	+?
log10(FSH)	rs62175724	2	169695116	LASS6, NOSTRIN, SPC25	G	A	0.03408	0.036772	0.023263	0.11394	imput	0.984	G	A	0.03587	0.2757	0.059689	3.86e-06	imput	0.919	A	G	-4.037	5.417e-05	--
log10(FSH)	rs3864030	3	1322885	LOC402123, CNTN6, LOC391504	C	T	0.061902	-0.083912	0.017601	1.87e-06	imput	0.923	NA	NA	NA	NA	NA	NA	imput	0.455	T	C	4.767	1.866e-06	+?
log10(FSH)	rs112004774	5	74603272	NA	NA	NA	NA	NA	NA	NA	imput	0.821	G	C	0.021993	0.34497	0.070158	8.79e-07	imput	0.911	C	G	-4.917	8.79e-07	?-
log10(FSH)	rs151151877	6	31944790	NA	T	C	0.023965	-0.0039081	0.026448	0.88253	imput	0.994	T	C	0.019037	0.21024	0.046967	7.59e-06	imput	0.971	T	C	2.569	0.01021	-+
log10(FSH)	rs74455984	6	70105712	NA	G	T	0.039022	0.11964	0.026652	7.16e-06	imput	0.919	NA	NA	NA	NA	NA	NA	imput	0.627	T	G	-4.489	7.163e-06	-?
log10(FSH)	rs74524205	6	70110809	NA	G	A	0.033318	0.14324	0.027896	2.82e-07	imput	0.981	NA	NA	NA	NA	NA	NA	imput	0.631	A	G	-5.135	2.82e-07	-?
log10(FSH)	rs79016164	6	70112741	NA	A	G	0.033319	0.14325	0.027893	2.81e-07	imput	0.981	NA	NA	NA	NA	NA	NA	imput	0.631	A	G	5.136	2.81e-07	+?
log10(FSH)	rs77468726	6	70113200	NA	G	A	0.033319	0.14325	0.027893	2.81e-07	imput	0.981	NA	NA	NA	NA	NA	NA	imput	0.631	A	G	-5.136	2.81e-07	-?
log10(FSH)	rs1328727	6	70115766	BAI3, LMBRD1	G	A	0.03488	0.13644	0.027072	4.66e-07	imput	0.981	NA	NA	NA	NA	NA	NA	imput	0.612	A	G	-5.04	4.66e-07	-?
log10(FSH)	rs6930379	6	70118970	BAI3, LMBRD1	T	C	0.034949	0.13666	0.027115	4.65e-07	imput	0.977	NA	NA	NA	NA	NA	NA	imput	0.609	T	C	5.04	4.65e-07	+?
log10(FSH)	rs140485756	6	70120331	NA	C	T	0.033332	0.1433	0.027863	2.7e-07	imput	0.981	NA	NA	NA	NA	NA	NA	imput	0.631	T	C	-5.143	2.7e-07	-?
log10(FSH)	rs149930007	6	70123063	NA	T	C	0.042123	0.12258	0.024212	4.13e-07	imput	0.902	NA	NA	NA	NA	NA	NA	imput	0.563	T	C	5.063	4.13e-07	+?
log10(FSH)	rs77791927	6	70130437	NA	G	C	0.03366	0.12403	0.024937	6.56e-07	imput	0.987	NA	NA	NA	NA	NA	NA	imput	0.63	C	G	-4.974	6.56e-07	-?
log10(FSH)	rs76754258	6	70137281	NA	A	G	0.033957	0.11037	0.023203	1.97e-06	imput	0.995	NA	NA	NA	NA	NA	NA	imput	0.631	A	G	4.757	1.969e-06	+?
log10(FSH)	rs73468708	6	70140898	NA	T	C	0.035503	0.10685	0.022719	2.56e-06	imput	0.994	NA	NA	NA	NA	NA	NA	imput	0.623	T	C	4.703	2.559e-06	+?
log10(FSH)	rs186730292	6	70142545	NA	T	C	0.027639	0.15433	0.030652	4.78e-07	imput	0.933	NA	NA	NA	NA	NA	NA	imput	0.58	T	C	5.035	4.78e-07	+?
log10(FSH)	chr6:70147712:I	6	70147712		GA	G	0.035498	0.10683	0.022721	2.58e-06	imput	0.993	NA	NA	NA	NA	NA	NA	imput	0.595	G	GA	-4.702	2.575e-06	-?
log10(FSH)	rs141218239	6	70154712	NA	T	C	0.034601	0.11462	0.023394	9.6e-07	imput	0.964	NA	NA	NA	NA	NA	NA	imput	0.606	T	C	4.9	9.6e-07	+?
log10(FSH)	rs6924081	6	70155873	BAI3, LMBRD1	C	T	0.03548	0.10692	0.022724	2.536e-06	imput	0.996	NA	NA	NA	NA	NA	NA	imput	0.597	T	C	-4.705	2.536e-06	-?
log10(FSH)	rs113910583	6	70159462	NA	T	C	0.035481	0.10692	0.022723	2.54e-06	imput	0.996	NA	NA	NA	NA	NA	NA	imput	0.595	T	C	4.705	2.536e-06	+?
log10(FSH)	rs73472614	6	70165053	NA	T	A	0.035498	0.10688	0.022717	2.54e-06	imput	0.995	NA	NA	NA	NA	NA	NA	imput	0.601	A	T	-4.705	2.541e-06	-?
log10(FSH)	rs60605205	6	70167055	BAI3, LMBRD1	T	C	0.035495	0.10691	0.022717	2.52e-06	imput	0.998	NA	NA	NA	NA	NA	NA	imput	0.598	T	C	4.706	2.525e-06	+?
log10(FSH)	rs7738652	6	70168829	BAI3, LMBRD1	A	G	0.033951	0.11031	0.023189	1.96e-06	imput	0.999	NA	NA	NA	NA	NA	NA	imput	0.587	A	G	4.757	1.964e-06	+?
log10(FSH)	rs28535592	6	70169295	BAI3, LMBRD1	C	A	0.034002	0.1112	0.023213	1.66e-06	imput	0.997	NA	NA	NA	NA	NA	NA	imput	0.593	A	C	-4.79	1.664e-06	-?
log10(FSH)	rs28629971	6	70169296	BAI3, LMBRD1	T	G	0.033887	0.11067	0.023213	1.86e-06	imput	0.997	NA	NA	NA	NA	NA	NA	imput	0.591	T	G	4.768	1.865e-06	+?
log10(FSH)	rs7764619	6	70171962	BAI3, LMBRD1	A	G	0.033951	0.11031	0.023189	1.96e-06	imput	0.999	NA	NA	NA	NA	NA	NA	imput	0.587	A	G	4.757	1.964e-06	+?
log10(FSH)	rs117009546	6	70173457	NA	C	T	0.034579	0.10971	0.023	1.84e-06	imput	0.996	NA	NA	NA	NA	NA	NA	imput	0.618	T	C	-4.77	1.842e-06	-?
log10(FSH)	rs57288840	6	70174352	BAI3, LMBRD1	A	G	0.033951	0.11031	0.023189	1.96e-06	imput	0.999	NA	NA	NA	NA	NA	NA	imput	0.587	A	G	4.757	1.964e-06	+?
log10(FSH)	rs78750134	6	70178525	NA	G	C	0.033951	0.11031	0.023189	1.96e-06	imput	0.999	NA	NA	NA	NA	NA	NA	imput	0.589	C	G	-4.757	1.964e-06	-?
log10(FSH)	rs12111401	6	70179354	BAI3, LMBRD1	T	C	0.03401	0.11003	0.023178	2.06e-06	imput	0.999	NA	NA	NA	NA	NA	NA	imput	0.588	T	C	4.747	2.062e-06	+?
log10(FSH)	rs12110770	6	70179544	BAI3, LMBRD1	T	G	0.033951	0.11031	0.023189	1.96e-06	imput	0.999	NA	NA	NA	NA	NA	NA	imput	0.589	T	G	4.757	1.964e-06	+?
log10(FSH)	chr6:70179573:I	6	70179573		ACTG	A	0.033978	0.11062	0.023253	1.961e-06	imput	0.993	NA	NA	NA	NA	NA	NA	imput	0.587	A	ACTG	-4.757	1.961e-06	-?
log10(FSH)	rs12111407	6	70179593	BAI3, LMBRD1	G	C	0.033951	0.11031	0.023189	1.96e-06	imput	0.999	NA	NA	NA	NA	NA	NA	imput	0.589	C	G	-4.757	1.964e-06	-?
log10(FSH)	rs116188767	6	70179868	NA	C	T	0.033948	0.11032	0.02319	1.96e-06	imput	0.997	NA	NA	NA	NA	NA	NA	imput	0.594	T	C	-4.757	1.965e-06	-?
log10(FSH)	rs16867632	6	70183884	BAI3, LMBRD1	C	T	0.033951	0.11031	0.023189	1.96e-06	imput	0.999	NA	NA	NA	NA	NA	NA	imput	0.589	T	C	-4.757	1.964e-06	-?
log10(FSH)	rs6938482	6	70183967	BAI3, LMBRD1	A	G	0.033951	0.11031	0.023189	1.96e-06	imput	0.999	NA	NA	NA	NA	NA	NA	imput	0.589	A	G	4.757	1.964e-06	+?
log10(FSH)	rs6940909	6	70184575	BAI3, LMBRD1	T	C	0.033951	0.11031	0.023189	1.96e-06	geno	1	NA	NA	NA	NA	NA	NA	imput	0.589	T	C	4.757	1.964e-06	+?
log10(FSH)	rs76196352	6	70184901	NA	A	C	0.033951	0.11031	0.023189	1.96e-06	imput	0.999	NA	NA	NA	NA	NA	NA	imput	0.589	A	C	4.757	1.964e-06	+?
log10(FSH)	rs6455317	6	70186504	BAI3, LMBRD1	T	C	0.033951	0.11031	0.023189	1.96e-06	imput	0.999	NA	NA	NA	NA	NA	NA	imput	0.59	T	C	4.757	1.964e-06	+?
log10(FSH)	chr6:70186878:D	6	70186878		T	TAAGC	0.03409	0.1099	0.023191	2.15e-06	imput	0.997	NA	NA	NA	NA	NA	NA	imput	0.591	T	TAAGC	4.739	2.148e-06	+?
log10(FSH)	rs1969737	6	70188136	BAI3, LMBRD1	G	A	0.033946	0.11032	0.023191	1.965e-06	imput	0.996	NA	NA	NA	NA	NA	NA	imput	0.626	A	G	-4.757	1.965e-06	-?
log10(FSH)	rs146999655	6	70190344	NA	A	G	0.033946	0.11032	0.023191	1.965e-06	imput	0.996	NA	NA	NA	NA	NA	NA	imput	0.627	A	G	4.757	1.965e-06	+?
log10(FSH)	rs74217091	6	70190688	NA	C	A	0.038029	0.10085	0.022161	5.35e-06	imput	0.963	NA	NA	NA	NA	NA	NA	imput	0.594	A	C	-4.551	5.346e-06	-?
log10(FSH)	rs148289270	6	70192308	NA	T	C	0.033961	0.11026	0.023187	1.98e-06	imput	0.999	NA	NA	NA	NA	NA	NA	imput	0.589	T	C	4.755	1.982e-06	+?
log10(FSH)	rs142218075	6	70192655	NA	G	T	0.033951	0.11031	0.023189	1.96e-06	imput	0.998	NA	NA	NA	NA	NA	NA	imput	0.591	T	G	-4.757	1.964e-06	-?
log10(FSH)	rs138302755	6	70193522	NA	A	T	0.033951	0.11031	0.023189	1.96e-06	imput	0.999	NA	NA	NA	NA	NA	NA	imput	0.59	A	T	4.757	1.964e-06	+?
log10(FSH)	rs181846060	6	70196234	NA	T	A	0.035428	0.10725	0.02274	2.4e-06	imput	0.996	NA	NA	NA	NA	NA	NA	imput	0.607	A	T	-4.716	2.402e-06	-?
log10(FSH)	rs77918211	6	70196269	NA	A	C	0.035431	0.10725	0.02274	2.4e-06	imput	0.998	NA	NA	NA	NA	NA	NA	imput	0.602	A	C	4.716	2.402e-06	+?
log10(FSH)	rs16867669	6	70197896	BAI3, LMBRD1	T	C	0.035494	0.10691	0.022717	2.52e-06	imput	0.999	NA	NA	NA	NA	NA	NA	imput	0.603	T	C	4.706	2.523e-06	+?
log10(FSH)	rs60879050	6	70198408	BAI3, LMBRD1	C	T	0.036081	0.10665	0.022618	2.41e-06	imput	0.989	NA	NA	NA	NA	NA	NA	imput	0.593	T	C	-4.715	2.414e-06	-?
log10(FSH)	rs73472700	6	70199668	NA	G	C	0.035494	0.10691	0.022717	2.52e-06	imput	0.999	NA	NA	NA	NA	NA	NA	imput	0.603	C	G	-4.706	2.523e-06	-?
log10(FSH)	rs73484709	6	70200636	NA	T	C	0.035585	0.10699	0.022791	2.67e-06	imput	0.992	NA	NA	NA	NA	NA	NA	imput	0.61	T	C	4.694	2.674e-06	+?
log10(FSH)	rs73484716	6	70201669	NA	T	C	0.036615	0.10734	0.022628	2.1e-06	imput	0.986	NA	NA	NA	NA	NA	NA	imput	0.606	T	C	4.743	2.101e-06	+?
log10(FSH)	rs57678635	6	70202669	BAI3, LMBRD1	A	G	0.033946	0.11032	0.023191	1.965e-06	imput	0.996	NA	NA	NA	NA	NA	NA	imput	0.627	A	G	4.757	1.965e-06	+?
log10(FSH)	rs57676619	6	70202847	BAI3, LMBRD1	T	G	0.035494	0.10691	0.022717	2.52e-06	imput	0.999	NA	NA	NA	NA	NA	NA	imput	0.603	T	G	4.706	2.523e-06	+?
log10(FSH)	rs61000618	6	70202851	BAI3, LMBRD1	C	T	0.035494	0.10691	0.022717	2.52e-06	imput	0.999	NA	NA	NA	NA	NA	NA	imput	0.603	T	C	-4.706	2.523e-06	-?
log10(FSH)	rs57832262	6	70203074	BAI3, LMBRD1	A	G	0.035494	0.10691	0.022717	2.52e-06	imput	0.999	NA	NA	NA	NA	NA	NA	imput	0.603	A	G	4.706	2.523e-06	+?
log10(FSH)	rs73484721	6	70203662	NA	C	T	0.035492	0.10691	0.022718	2.524e-06	imput	0.997	NA	NA	NA	NA	NA	NA	imput	0.607	T	C	-4.706	2.524e-06	-?
log10(FSH)	chr6:70204927:D	6	70204927		A	AATAGT	0.035494	0.10691	0.022717	2.52e-06	imput	0.999	NA	NA	NA	NA	NA	NA	imput	0.604	A	AATAGT	4.706	2.523e-06	+?
log10(FSH)	chr6:70204929:D	6	70204929		T	TAGTATA	0.039465	0.10087	0.022106	5.04e-06	imput	0.976	NA	NA	NA	NA	NA	NA	imput	0.601	T	TAGTATA	4.563	5.044e-06	+?
log10(FSH)	rs73484730	6	70204968	NA	A	G	0.035494	0.10691	0.022717	2.52e-06	imput	0.999	NA	NA	NA	NA	NA	NA	imput	0.603	A	G	4.706	2.523e-06	+?
log10(FSH)	rs6916592	6	70205507	BAI3, LMBRD1	T	G	0.035494	0.10691	0.022717	2.52e-06	imput	0.998	NA	NA	NA	NA	NA	NA	imput	0.605	T	G	4.706	2.523e-06	+?
log10(FSH)	rs148752367	6	70206201	NA	T	C	0.035494	0.10691	0.022717	2.52e-06	imput	0.999	NA	NA	NA	NA	NA	NA	imput	0.607	T	C	4.706	2.523e-06	+?
log10(FSH)	rs137975225	6	70206984	NA	A	C	0.035494	0.10691	0.022717	2.52e-06	imput	0.999	NA	NA	NA	NA	NA	NA	imput	0.61	A	C	4.706	2.523e-06	+?
log10(FSH)	rs187728550	6	70209064	NA	T	C	0.035521	0.10685	0.022714	2.55e-06	imput	0.998	NA	NA	NA	NA	NA	NA	imput	0.608	T	C	4.704	2.548e-06	+?
log10(FSH)	rs9766343	6	70209719	BAI3, LMBRD1	G	A	0.035494	0.10691	0.022717	2.52e-06	imput	0.999	NA	NA	NA	NA	NA	NA	imput	0.61	A	G	-4.706	2.523e-06	-?
log10(FSH)	rs76739575	6	70211764	NA	C	T	0.035494	0.10691	0.022717	2.52e-06	imput	0.999	NA	NA	NA	NA	NA	NA	imput	0.608	T	C	-4.706	2.523e-06	-?
log10(FSH)	rs77609266	6	70211768	NA	T	C	0.035494	0.10691	0.022717	2.52e-06	imput	0.999	NA	NA	NA	NA	NA	NA	imput	0.608	T	C	4.706	2.523e-06	+?
log10(FSH)	rs60981437	6	70212025	BAI3, LMBRD1	A	G	0.035494	0.10691	0.022717	2.52e-06	imput	0.999	NA	NA	NA	NA	NA	NA	imput	0.608	A	G	4.706	2.523e-06	+?
log10(FSH)	rs61500158	6	70212217	BAI3, LMBRD1	A	T	0.035494	0.10691	0.022717	2.52e-06	imput	0.999	NA	NA	NA	NA	NA	NA	imput	0.608	A	T	4.706	2.523e-06	+?
log10(FSH)	rs12110894	6	70214751	BAI3, LMBRD1	A	G	0.035497	0.1069	0.022717	2.53e-06	imput	0.997	NA	NA	NA	NA	NA	NA	imput	0.605	A	G	4.706	2.529e-06	+?
log10(FSH)	rs12110376	6	70214844	BAI3, LMBRD1	T	C	0.035494	0.10691	0.022717	2.52e-06	geno	1	NA	NA	NA	NA	NA	NA	imput	0.608	T	C	4.706	2.523e-06	+?
log10(FSH)	rs9942431	6	70215784	BAI3, LMBRD1	T	C	0.035579	0.10661	0.02271	2.68e-06	imput	0.996	NA	NA	NA	NA	NA	NA	imput	0.61	T	C	4.694	2.675e-06	+?
log10(FSH)	rs1934305	6	70218058	BAI3, LMBRD1	C	T	0.035609	0.10648	0.022703	2.73e-06	imput	0.991	NA	NA	NA	NA	NA	NA	imput	0.615	T	C	-4.69	2.731e-06	-?
log10(FSH)	rs16867738	6	70219849	BAI3, LMBRD1	A	G	0.035594	0.10649	0.022693	2.7e-06	imput	0.994	NA	NA	NA	NA	NA	NA	imput	0.606	A	G	4.693	2.697e-06	+?
log10(FSH)	rs73484755	6	70220262	NA	T	C	0.035596	0.10648	0.022693	2.7e-06	imput	0.994	NA	NA	NA	NA	NA	NA	imput	0.606	T	C	4.692	2.7e-06	+?
log10(FSH)	rs16867744	6	70220528	BAI3, LMBRD1	C	T	0.03554	0.10671	0.022707	2.605e-06	imput	0.993	NA	NA	NA	NA	NA	NA	imput	0.612	T	C	-4.7	2.605e-06	-?
log10(FSH)	rs7769873	6	70221722	BAI3, LMBRD1	C	T	0.035613	0.10642	0.022689	2.73e-06	imput	0.994	NA	NA	NA	NA	NA	NA	imput	0.606	T	C	-4.69	2.728e-06	-?
log10(FSH)	rs6939871	6	70221987	BAI3, LMBRD1	A	T	0.035632	0.10635	0.022684	2.76e-06	imput	0.993	NA	NA	NA	NA	NA	NA	imput	0.611	A	T	4.688	2.759e-06	+?
log10(FSH)	rs6940595	6	70222373	BAI3, LMBRD1	C	T	0.035648	0.10628	0.022681	2.78e-06	imput	0.992	NA	NA	NA	NA	NA	NA	imput	0.611	T	C	-4.686	2.785e-06	-?
log10(FSH)	rs73468512	6	70223421	NA	G	C	0.035725	0.10624	0.02267	2.78e-06	imput	0.989	NA	NA	NA	NA	NA	NA	imput	0.61	C	G	-4.687	2.778e-06	-?
log10(FSH)	rs59802554	6	70223745	BAI3, LMBRD1	A	G	0.035701	0.10614	0.02267	2.84e-06	imput	0.989	NA	NA	NA	NA	NA	NA	imput	0.61	A	G	4.682	2.845e-06	+?
log10(FSH)	rs75487085	6	70225050	NA	T	C	0.033863	0.11042	0.023236	2.01e-06	imput	0.986	NA	NA	NA	NA	NA	NA	imput	0.638	T	C	4.752	2.013e-06	+?
log10(FSH)	rs143356622	6	70225213	NA	A	G	0.032209	0.13209	0.027609	1.72e-06	imput	0.961	NA	NA	NA	NA	NA	NA	imput	0.597	A	G	4.784	1.715e-06	+?
log10(FSH)	chr6:70225376:D	6	70225376		C	CT	0.035713	0.10606	0.022667	2.88e-06	imput	0.988	NA	NA	NA	NA	NA	NA	imput	0.606	CT	C	-4.679	2.882e-06	-?
log10(FSH)	rs146937602	6	70229944	NA	G	C	0.040002	0.09686	0.021736	8.34e-06	imput	0.947	NA	NA	NA	NA	NA	NA	imput	0.607	C	G	-4.456	8.344e-06	-?
log10(FSH)	rs117901515	6	70231720	NA	T	A	0.03628	0.10369	0.022492	4.03e-06	imput	0.984	NA	NA	NA	NA	NA	NA	imput	0.634	A	T	-4.61	4.027e-06	-?
log10(FSH)	rs7771752	6	70231819	BAI3, LMBRD1	T	C	0.038121	0.099618	0.021996	5.93e-06	imput	0.986	NA	NA	NA	NA	NA	NA	imput	0.607	T	C	4.529	5.929e-06	+?
log10(FSH)	rs73468524	6	70234115	NA	G	A	0.038319	0.09872	0.021941	6.81e-06	imput	0.995	NA	NA	NA	NA	NA	NA	imput	0.604	A	G	-4.499	6.815e-06	-?
log10(FSH)	rs7754434	6	70235364	BAI3, LMBRD1	T	C	0.038324	0.098697	0.021939	6.839e-06	imput	0.995	NA	NA	NA	NA	NA	NA	imput	0.605	T	C	4.499	6.839e-06	+?
log10(FSH)	rs73468530	6	70239968	NA	A	G	0.038332	0.098659	0.021937	6.88e-06	imput	0.995	NA	NA	NA	NA	NA	NA	imput	0.611	A	G	4.497	6.88e-06	+?
log10(FSH)	rs73468534	6	70240563	NA	T	G	0.038335	0.098645	0.021936	6.89e-06	imput	0.995	NA	NA	NA	NA	NA	NA	imput	0.611	T	G	4.497	6.894e-06	+?
log10(FSH)	rs11964609	6	70243021	BAI3, LMBRD1	A	G	0.037813	0.10077	0.022065	4.95e-06	imput	0.996	NA	NA	NA	NA	NA	NA	imput	0.607	A	G	4.567	4.952e-06	+?
log10(FSH)	rs73468550	6	70247175	NA	C	T	0.038373	0.098476	0.021926	7.08e-06	imput	0.997	NA	NA	NA	NA	NA	NA	imput	0.605	T	C	-4.491	7.079e-06	-?
log10(FSH)	rs141988480	6	70259226	NA	T	C	0.033964	0.11047	0.023219	1.96e-06	imput	0.988	NA	NA	NA	NA	NA	NA	imput	0.63	T	C	4.758	1.955e-06	+?
log10(FSH)	rs16867769	6	70267998	BAI3, LMBRD1	A	C	0.036287	0.10389	0.022529	4e-06	imput	0.985	NA	NA	NA	NA	NA	NA	imput	0.627	A	C	4.611	3.998e-06	+?
log10(FSH)	rs117133773	6	70309632	NA	T	C	0.032249	0.11724	0.024413	1.569e-06	imput	0.905	NA	NA	NA	NA	NA	NA	imput	0.584	T	C	4.802	1.569e-06	+?
log10(FSH)	rs78147928	6	70314977	NA	C	T	0.033896	0.1194	0.023849	5.55e-07	imput	0.885	NA	NA	NA	NA	NA	NA	imput	0.562	T	C	-5.006	5.55e-07	-?
log10(FSH)	rs10263150	7	94493646	ARF1P1, PPP1R9A	G	A	0.30559	0.011484	0.0087873	0.19124	imput	0.978	G	A	0.3137	0.058841	0.01316	7.78e-06	geno	1	A	G	-3.729	0.0001921	--
log10(FSH)	rs10227772	7	94496801	ARF1P1, PPP1R9A	A	G	0.30146	0.0099531	0.0088626	0.26142	imput	0.971	A	G	0.3037	0.059248	0.013364	9.28e-06	imput	0.961	A	G	3.559	0.0003717	++
log10(FSH)	rs10265517	7	94499154	ARF1P1, PPP1R9A	G	A	0.3063	0.010018	0.0087712	0.25337	imput	0.988	G	A	0.31507	0.058742	0.013086	7.16e-06	geno	1	A	G	-3.608	0.0003085	--
log10(FSH)	rs12534267	7	94501487	ARF1P1, PPP1R9A	A	C	0.30626	0.010028	0.0087709	0.25291	imput	0.988	A	C	0.31491	0.058776	0.013097	7.2e-06	imput	0.997	A	C	3.608	0.0003083	++
log10(FSH)	rs35871331	7	127184920	ZNF800, GCC1	T	C	0.069661	0.046045	0.016089	0.0042119	imput	0.961	T	C	0.049656	0.10352	0.028398	0.00026688	imput	0.951	T	C	4.477	7.564e-06	++
log10(FSH)	chr10:119956844:I	10	119956844		TCA	T	0.016868	0.27362	0.049462	3.17e-08	imput	0.927	NA	NA	NA	NA	NA	NA	imput	0.272	T	TCA	-5.532	3.17e-08	-?
log10(FSH)	rs11198700	10	120731229	LOC729666, NANOS1	G	A	0.1196	0.054858	0.012294	8.106e-06	geno	1	NA	NA	NA	NA	NA	NA	imput	0.378	A	G	-4.462	8.106e-06	-?
log10(FSH)	rs10790707	11	124460485	OR8A1, OR8Q1P	A	G	0.35185	-0.042973	0.008889	1.34e-06	geno	1	NA	NA	NA	NA	NA	NA	imput	0.36	A	G	-4.834	1.336e-06	-?
log10(FSH)	rs7127399	11	124461274	OR8A1, OR8Q1P	A	G	0.31019	-0.041879	0.0092346	5.76e-06	geno	1	NA	NA	NA	NA	NA	NA	imput	0.357	A	G	-4.535	5.759e-06	-?
log10(FSH)	rs112137861	12	24010038	NA	A	C	0.050562	0.077122	0.019411	7.0949e-05	imput	0.979	A	C	0.052844	0.10832	0.030414	0.00036883	imput	0.926	A	C	5.315	1.06e-07	++
log10(FSH)	rs111362066	12	24018410	NA	G	C	0.051447	0.076593	0.019246	6.8993e-05	imput	0.98	G	C	0.052875	0.10761	0.030275	0.0003788	imput	0.931	C	G	-5.317	1.06e-07	--
log10(FSH)	rs76591186	12	24019131	NA	C	A	0.051445	0.076598	0.019246	6.8932e-05	imput	0.98	C	A	0.052865	0.10758	0.030267	0.00037889	imput	0.932	A	C	-5.317	1.06e-07	--
log10(FSH)	rs74517300	12	24021653	NA	T	C	0.052259	0.075378	0.019093	7.8811e-05	imput	0.978	T	C	0.056062	0.098275	0.029458	0.00084949	imput	0.915	T	C	5.16	2.47e-07	++
log10(FSH)	rs77837243	12	24025325	NA	A	G	0.051384	0.076668	0.019304	7.1362e-05	imput	0.974	A	G	0.05315	0.10688	0.030194	0.0004006	imput	0.915	A	G	5.301	1.15e-07	++
log10(FSH)	rs76203501	12	24025421	NA	G	T	0.051388	0.076705	0.019321	7.1893e-05	imput	0.973	G	T	0.054332	0.1057	0.030499	0.00052892	imput	0.867	T	G	-5.255	1.48e-07	--
log10(FSH)	rs76794929	12	24025839	NA	A	C	0.052046	0.076323	0.019204	7.0584e-05	imput	0.972	A	C	0.054207	0.10178	0.029943	0.0006764	imput	0.925	A	C	5.219	1.8e-07	++
log10(FSH)	rs73267705	12	24026386	NA	A	G	0.051379	0.076575	0.019333	7.4669e-05	imput	0.971	A	G	0.054459	0.097614	0.02847	0.00060657	imput	0.944	A	G	5.226	1.73e-07	++
log10(FSH)	rs75217108	12	24040678	NA	G	A	0.014157	0.11198	0.036637	0.0022406	imput	0.958	G	A	0.028207	0.16988	0.044623	0.00014067	imput	0.897	A	G	-4.73	2.249e-06	--
log10(FSH)	rs184411947	12	24054955	NA	A	G	0.015073	0.10894	0.03595	0.0024426	imput	0.942	A	G	0.029384	0.15636	0.043715	0.00034772	imput	0.876	A	G	4.571	4.86e-06	++
log10(FSH)	rs11104093	12	87185786	NTS, MGAT4C, LOC100130555	C	T	0.33734	-0.038184	0.0086321	9.71e-06	imput	0.989	NA	NA	NA	NA	NA	NA	imput	0.81	T	C	4.424	9.711e-06	+?
log10(FSH)	chr13:103261659:I	13	103261659		TG	T	0.89178	0.059339	0.013396	9.44e-06	imput	0.964	TG	T	0.88632	-0.033161	0.020314	0.10259	imput	0.907	T	TG	-2.563	0.01038	-+
log10(FSH)	chr13:103261661:I	13	103261661		GT	G	0.89184	0.059228	0.013343	9.05e-06	imput	0.964	GT	G	0.88684	-0.034481	0.020207	0.087932	imput	0.909	G	GT	-2.526	0.01154	-+
log10(FSH)	rs12911319	15	54664154	LOC100131795, UNC13C, C15orf15	A	G	0.22182	-0.044951	0.010124	9e-06	imput	0.997	NA	NA	NA	NA	NA	NA	imput	0.671	A	G	-4.44	8.998e-06	-?
log10(FSH)	rs76854269	15	96325106	NA	A	G	0.0201	-0.027504	0.028706	0.33799	imput	0.994	A	G	0.017582	0.32835	0.064211	3.16e-07	imput	0.898	A	G	2.303	0.02127	-+
log10(FSH)	rs56391940	15	96329722	LOC145820, LOC100132798	A	C	0.020032	-0.027454	0.028746	0.33955	imput	0.995	A	C	0.017407	0.32825	0.064519	3.63e-07	imput	0.899	A	C	2.29	0.02202	-+
log10(FSH)	rs55846035	15	96349175	LOC145820, LOC100132798	T	C	0.019926	-0.027365	0.028946	0.34446	imput	0.991	T	C	0.018021	0.25412	0.055925	5.52e-06	imput	0.92	T	C	1.971	0.04867	-+
log10(FSH)	rs111863168	15	96349347	NA	A	G	0.019916	-0.027323	0.028955	0.34535	imput	0.996	A	G	0.01717	0.27194	0.057515	2.27e-06	imput	0.944	A	G	2.083	0.03721	-+
log10(FSH)	rs74433300	15	96349757	NA	C	T	0.01991	-0.027318	0.028968	0.34566	imput	0.996	C	T	0.017178	0.27094	0.05739	2.35e-06	imput	0.944	T	C	-2.08	0.03756	+-
log10(FSH)	rs114717125	15	96350132	NA	G	T	0.019902	-0.027308	0.028987	0.34615	imput	0.996	G	T	0.017179	0.27	0.057277	2.43e-06	imput	0.945	T	G	-2.076	0.03788	+-
log10(FSH)	rs74461522	15	96353127	NA	T	A	0.019805	-0.027197	0.029209	0.3518	imput	0.987	T	A	0.013992	0.30764	0.066449	3.66e-06	imput	0.917	A	T	-2.034	0.04192	+-
log10(FSH)	rs113690091	15	96355096	NA	C	T	0.020032	-0.027262	0.029248	0.35129	imput	0.983	C	T	0.014322	0.28466	0.063762	8.03e-06	imput	0.924	T	C	-1.934	0.05307	+-
log10(FSH)	rs2839736	15	96392230	LOC145820, LOC100132798	T	C	0.015801	-0.036967	0.034097	0.27828	imput	0.95	T	C	0.019064	0.29854	0.053433	2.31e-08	imput	0.919	T	C	2.487	0.0129	-+
log10(FSH)	chr16:66616290:D	16	66616290		C	CA	0.030609	-0.01763	0.025071	0.48193	imput	0.968	C	CA	0.018748	0.36686	0.077623	2.29e-06	imput	0.905	CA	C	-2.275	0.02293	+-
log10(FSH)	rs12446493	16	66616292	CMTM1, CMTM2, CMTM3	T	A	0.030609	-0.01763	0.025071	0.48193	imput	0.968	T	A	0.018745	0.36704	0.077646	2.278e-06	imput	0.904	A	T	-2.275	0.0229	+-
log10(FSH)	rs12443800	16	66616293	CMTM1, CMTM2, CMTM3	G	T	0.030609	-0.01763	0.025071	0.48193	imput	0.968	G	T	0.018745	0.36704	0.077646	2.278e-06	imput	0.904	T	G	-2.275	0.0229	+-
log10(FSH)	rs2567475	17	70737926	LOC727973, SLC39A11, LOC390811	C	T	0.2168	-0.044672	0.0098886	6.26e-06	imput	0.985	NA	NA	NA	NA	NA	NA	imput	0.498	T	C	4.518	6.257e-06	+?
log10(FSH)	rs2567472	17	70738195	LOC727973, SLC39A11, LOC390811	A	T	0.21771	-0.044447	0.0098886	6.96e-06	imput	0.981	NA	NA	NA	NA	NA	NA	imput	0.493	A	T	-4.495	6.963e-06	-?
log10(FSH)	rs4592707	17	70741481	LOC727973, SLC39A11, LOC390811	C	G	0.22039	-0.044419	0.0098328	6.26e-06	imput	0.993	NA	NA	NA	NA	NA	NA	imput	0.519	C	G	-4.517	6.26e-06	-?
log10(FSH)	rs7501584	17	70741626	LOC727973, SLC39A11, LOC390811	G	A	0.22011	-0.044652	0.0098294	5.55e-06	imput	0.993	NA	NA	NA	NA	NA	NA	imput	0.516	A	G	4.543	5.554e-06	+?
log10(FSH)	rs140042462	18	67915197	NA	A	G	0.032893	-0.011038	0.02271	0.62694	imput	0.963	A	G	0.035423	0.22312	0.043583	3.07e-07	imput	0.891	A	G	2.684	0.007271	-+
log10(FSH)	rs118093261	18	67915913	NA	C	T	0.033863	-0.0097512	0.022398	0.6633	imput	0.965	C	T	0.035582	0.21971	0.04313	3.5e-07	imput	0.898	T	C	-2.71	0.006736	+-
log10(FSH)	rs117992700	18	67917181	NA	G	C	0.034208	-0.0098872	0.022238	0.6566	imput	0.97	G	C	0.035584	0.21966	0.043118	3.5e-07	imput	0.899	C	G	-2.702	0.006883	+-
log10(FSH)	rs150711186	18	67917757	NA	A	G	0.034354	-0.0099329	0.022172	0.65416	imput	0.974	A	G	0.035582	0.22084	0.043236	3.26e-07	imput	0.899	A	G	2.708	0.006776	-+
log10(FSH)	rs117653151	18	67918353	NA	T	C	0.034495	-0.0099737	0.022106	0.65187	imput	0.979	T	C	0.035584	0.22083	0.043233	3.26e-07	imput	0.9	T	C	2.705	0.006827	-+
log10(FSH)	rs117066520	18	67918389	NA	T	C	0.034498	-0.0099802	0.022104	0.65162	imput	0.979	T	C	0.035584	0.22083	0.043233	3.26e-07	imput	0.9	T	C	2.705	0.006832	-+
log10(FSH)	rs117968730	18	67921164	NA	C	A	0.034665	-0.010192	0.021963	0.6426	imput	0.994	C	A	0.035587	0.22071	0.043211	3.26e-07	imput	0.901	A	C	-2.695	0.007041	+-
log10(FSH)	rs117851819	18	67926807	NA	C	T	0.034671	-0.010223	0.021958	0.64152	imput	0.994	C	T	0.035597	0.21919	0.043043	3.54e-07	imput	0.902	T	C	-2.684	0.007268	+-
log10(FSH)	rs117987249	18	67935358	NA	A	G	0.034686	-0.010249	0.021953	0.64061	imput	0.994	A	G	0.035608	0.21905	0.043014	3.54e-07	imput	0.904	A	G	2.683	0.007288	-+
log10(FSH)	rs117744354	18	67935985	NA	G	A	0.034691	-0.010257	0.021949	0.64029	imput	0.993	G	A	0.035604	0.22025	0.043141	3.3e-07	imput	0.904	A	G	-2.691	0.007127	+-
log10(FSH)	rs76746825	18	67937449	NA	A	C	0.034703	-0.010249	0.021947	0.64052	imput	0.992	A	C	0.035614	0.22016	0.043123	3.3e-07	imput	0.905	A	C	2.691	0.007123	-+
log10(FSH)	rs117863534	18	67938696	NA	C	A	0.034721	-0.010238	0.021943	0.6408	imput	0.992	C	A	0.035622	0.2186	0.042949	3.58e-07	imput	0.907	A	C	-2.682	0.007317	+-
log10(FSH)	rs118092440	18	67948392	NA	A	G	0.035607	-0.0096043	0.021731	0.65852	imput	0.983	A	G	0.035985	0.21274	0.04214	4.46e-07	imput	0.905	A	G	2.677	0.007431	-+
log10(FSH)	rs117788583	18	67948398	NA	C	T	0.035607	-0.0096043	0.021731	0.65852	imput	0.983	C	T	0.035986	0.21272	0.042138	4.46e-07	imput	0.905	T	C	-2.677	0.007434	+-
log10(SHBG)	rs10187234	2	118364722	LOC100130697, DDX18	C	A	0.81561	0.0556	0.015364	0.00029462	geno	1	C	A	0.83372	0.039884	0.013339	0.0027886	geno	1	A	C	-4.678	2.895e-06	--
log10(SHBG)	rs77212956	2	227488905	NA	T	C	0.11062	-0.0901	0.019505	3.83e-06	imput	0.969	NA	NA	NA	NA	NA	NA	imput	0.872	T	C	-4.62	3.829e-06	-?
log10(SHBG)	rs17198764	2	227506468	LOC646736, IRS1	G	A	0.11862	-0.0833	0.018738	8.675e-06	imput	0.991	G	A	0.12968	-0.0049111	0.015641	0.75353	imput	0.979	A	G	3.395	0.0006863	++
log10(SHBG)	rs71307913	3	738178	NA	C	T	0.060522	-0.113	0.025526	8.99e-06	imput	0.976	NA	NA	NA	NA	NA	NA	imput	0.463	T	C	4.44	8.993e-06	+?
log10(SHBG)	rs71307914	3	741261	NA	T	C	0.060534	-0.113	0.025528	9.56e-06	imput	0.976	NA	NA	NA	NA	NA	NA	imput	0.464	T	C	-4.427	9.555e-06	-?
log10(SHBG)	rs2627974	3	742432	LOC402123, CNTN6	C	T	0.93975	0.114	0.025579	8.76e-06	imput	0.979	NA	NA	NA	NA	NA	NA	imput	0.463	T	C	-4.446	8.764e-06	-?
log10(SHBG)	rs2729179	3	742447	LOC402123, CNTN6	C	G	0.93975	0.114	0.025579	8.76e-06	imput	0.979	NA	NA	NA	NA	NA	NA	imput	0.463	C	G	4.446	8.764e-06	+?
log10(SHBG)	rs71298659	3	63506145	NA	C	T	0.095415	-0.102	0.021503	2.01e-06	imput	0.93	NA	NA	NA	NA	NA	NA	imput	0.333	T	C	4.752	2.01e-06	+?
log10(SHBG)	rs984709	3	134657852	LOC645218, EPHB1, PPP2R3A	T	C	0.10465	-0.0863	0.01903	5.71e-06	geno	1	NA	NA	NA	NA	NA	NA	imput	0.576	T	C	-4.537	5.71e-06	-?
log10(SHBG)	rs4854930	3	181723602	SOX2OT, LOC100132918	T	A	0.686	-0.0576	0.012981	9.12e-06	imput	0.977	T	A	0.68601	0.0072684	0.011327	0.52106	imput	0.96	A	T	2.718	0.006568	+-
log10(SHBG)	rs4854931	3	181728025	SOX2OT, LOC100132918	A	G	0.69121	-0.0596	0.013002	4.58e-06	imput	0.981	A	G	0.69348	0.0084069	0.011467	0.46347	imput	0.951	A	G	-2.758	0.005807	-+
log10(SHBG)	rs4855070	3	181728577	SOX2OT, LOC100132918	G	T	0.68671	-0.0579	0.012962	7.9e-06	imput	0.982	G	T	0.68617	0.0073209	0.011319	0.51776	imput	0.962	T	G	2.736	0.006211	+-
log10(SHBG)	chr3:181729600:D	3	181729600		G	GA	0.69139	-0.0597	0.013017	4.44e-06	imput	0.98	G	GA	0.69385	0.0081513	0.011465	0.4771	imput	0.954	G	GA	-2.779	0.00546	-+
log10(SHBG)	rs35708359	3	181730568	SOX2OT, LOC100132918	G	C	0.69149	-0.0598	0.013026	4.34e-06	imput	0.98	G	C	0.69386	0.0082277	0.011464	0.47296	imput	0.954	C	G	2.777	0.005485	+-
log10(SHBG)	rs10048938	3	181732666	SOX2OT, LOC100132918	G	A	0.6937	-0.0612	0.013112	3.02e-06	imput	0.977	G	A	0.69859	0.0097708	0.011576	0.39862	imput	0.942	A	G	2.742	0.006099	+-
log10(SHBG)	rs7614637	3	181733041	SOX2OT, LOC100132918	A	G	0.69366	-0.0612	0.013102	3.05e-06	imput	0.978	A	G	0.69539	0.0085554	0.011445	0.45474	imput	0.957	A	G	-2.809	0.004976	-+
log10(SHBG)	rs7626321	3	181733243	SOX2OT, LOC100132918	G	T	0.68344	-0.0599	0.013066	4.61e-06	imput	0.966	G	T	0.68538	0.007854	0.011315	0.48761	imput	0.959	T	G	2.785	0.005356	+-
log10(SHBG)	rs4855071	3	181734413	SOX2OT, LOC100132918	G	A	0.69609	-0.0614	0.013101	2.81e-06	imput	0.992	G	A	0.70089	0.010072	0.011467	0.37975	imput	0.968	A	G	2.729	0.006356	+-
log10(SHBG)	rs4854932	3	181734542	SOX2OT, LOC100132918	A	G	0.69103	-0.0593	0.013018	5.284e-06	geno	1	A	G	0.68757	0.0097009	0.011144	0.38402	geno	1	A	G	-2.641	0.008273	-+
log10(SHBG)	rs112399298	5	174217640	NA	A	G	0.083014	-0.104	0.023511	9.21e-06	imput	0.891	NA	NA	NA	NA	NA	NA	imput	0.453	A	G	-4.435	9.209e-06	-?
log10(SHBG)	rs143917065	9	111014459	NA	T	G	0.030107	0.166	0.037641	9.77e-06	imput	0.948	NA	NA	NA	NA	NA	NA	imput	0.63	T	G	4.422	9.775e-06	+?
log10(SHBG)	rs10995445	10	64874754	EGR2, NRBF2	T	A	0.48056	0.0559	0.012137	4.06e-06	imput	0.966	T	A	0.45617	0.017702	0.010483	0.091276	imput	0.932	A	T	-4.472	7.737e-06	--
log10(SHBG)	rs10822143	10	64887856	EGR2, NRBF2	T	C	0.51249	0.0556	0.012203	5.18e-06	imput	0.983	T	C	0.4965	0.015594	0.010261	0.12858	imput	0.982	T	C	4.318	1.577e-05	++
log10(SHBG)	chr10:65193329:D	10	65193329		C	CTCTTT	0.44181	-0.0659	0.01267	1.97e-07	imput	0.936	C	CTCTTT	0.46752	-0.020823	0.010633	0.050204	imput	0.923	CTCTTT	C	5.085	3.68e-07	++
log10(SHBG)	chr10:65193341:D	10	65193341		C	CTTTTCT	0.4255	-0.0639	0.013065	9.84e-07	imput	0.908	NA	NA	NA	NA	NA	NA	imput	0.886	CTTTTCT	C	4.895	9.84e-07	+?
log10(SHBG)	chr10:65193342:D	10	65193342		T	TTTTC	0.42772	-0.0685	0.013004	1.36e-07	imput	0.901	NA	NA	NA	NA	NA	NA	imput	0.887	T	TTTTC	-5.271	1.36e-07	-?
log10(SHBG)	rs5030240	11	32424389	RCN1, WT1 WT1 WT1, WIT1	A	C	0.060541	-0.11	0.024755	8.93e-06	imput	0.99	NA	NA	NA	NA	NA	NA	imput	0.897	A	C	-4.442	8.926e-06	-?
log10(SHBG)	rs61879033	11	44506057	ALX4, LOC646535	G	A	0.13474	0.081	0.018286	9.37e-06	imput	0.97	NA	NA	NA	NA	NA	NA	imput	0.392	A	G	-4.431	9.373e-06	-?
log10(SHBG)	rs7134312	12	28841372	LOC100130792, FAR2	C	T	0.979729	0.218	0.046806	3.329e-06	imput	0.887	NA	NA	NA	NA	NA	NA	imput	0.615	T	C	-4.649	3.329e-06	-?
log10(SHBG)	chr12:28852918:I	12	28852918		AAG	A	0.978718	0.204	0.045596	7.44e-06	imput	0.89	NA	NA	NA	NA	NA	NA	imput	0.591	A	AAG	-4.481	7.443e-06	-?
log10(SHBG)	chr12:28852920:I	12	28852920		GAC	G	0.978718	0.204	0.045596	7.44e-06	imput	0.89	NA	NA	NA	NA	NA	NA	imput	0.596	G	GAC	-4.481	7.443e-06	-?
log10(SHBG)	rs2617213	12	28859947	LOC100130792, FAR2	C	T	0.978506	0.204	0.045222	6.54e-06	imput	0.893	NA	NA	NA	NA	NA	NA	imput	0.595	T	C	-4.508	6.542e-06	-?
log10(SHBG)	rs789016	12	28879373	LOC100130792, FAR2	A	G	0.021479	-0.207	0.04496	4.19e-06	imput	0.897	NA	NA	NA	NA	NA	NA	imput	0.589	A	G	-4.602	4.186e-06	-?
log10(SHBG)	rs10771442	12	28888573	LOC100130792, FAR2	T	G	0.021442	-0.207	0.044825	3.842e-06	imput	0.901	NA	NA	NA	NA	NA	NA	imput	0.593	T	G	-4.62	3.842e-06	-?
log10(SHBG)	rs9527909	13	34225199	STARD13, RFC3	C	T	0.26633	-0.0618	0.013652	5.91e-06	geno	1	NA	NA	NA	NA	NA	NA	imput	0.395	T	C	4.53	5.906e-06	+?
log10(SHBG)	rs4778036	15	92736181	SLCO3A1, DUXAP6	C	T	0.38937	0.00512	0.012187	0.67411	imput	0.991	C	T	0.37975	0.048802	0.010218	1.79e-06	geno	1	T	C	-3.645	0.0002674	--
log10(SHBG)	rs60648369	15	92737051	SLCO3A1, DUXAP6	C	T	0.38955	0.0051	0.012173	0.67553	imput	0.998	C	T	0.36265	0.051605	0.010625	1.19e-06	imput	0.955	T	C	-3.7	0.0002155	--
log10(SHBG)	rs28522452	16	83481032	MPHOSPH6, CDH13, HSBP1	C	G	0.26958	-0.0616	0.013939	9.95e-06	imput	0.968	NA	NA	NA	NA	NA	NA	imput	0.443	C	G	-4.418	9.953e-06	-?
log10(SHBG)	rs74032098	16	83481189	NA	G	C	0.26908	-0.0615	0.013899	9.76e-06	imput	0.974	NA	NA	NA	NA	NA	NA	imput	0.443	C	G	4.422	9.759e-06	+?
log10(SHBG)	rs11651783	17	7447910	POLR2A, TNFSF12	T	C	0.23549	-0.0247	0.013851	0.075042	imput	0.984	T	C	0.21571	-0.060735	0.012679	1.67e-06	imput	0.91	T	C	-4.625	3.74e-06	--
log10(SHBG)	rs77294902	17	7452078	NA	A	G	0.23493	-0.0255	0.013918	0.067313	imput	0.981	A	G	0.21535	-0.061078	0.012606	1.26e-06	imput	0.92	A	G	-4.699	2.613e-06	--
log10(SHBG)	rs9908405	17	7467461	TNFSF12-TNFSF13, SENP3, EIF4A1	C	A	0.15559	-0.0132	0.01631	0.41746	geno	1	C	A	0.1335	-0.071892	0.015594	4.02e-06	imput	0.909	A	C	3.807	0.0001405	++
log10(SHBG)	rs9913914	17	7468509	TNFSF12-TNFSF13, SENP3, EIF4A1	A	G	0.15504	-0.014	0.016323	0.3926	imput	1	A	G	0.13346	-0.07185	0.015592	4.06e-06	imput	0.909	A	G	-3.837	0.0001244	--
log10(SHBG)	rs28655557	17	7471255	TNFSF12-TNFSF13, SENP3, EIF4A1	G	A	0.15519	-0.014	0.016327	0.39162	imput	0.997	G	A	0.1341	-0.070488	0.015556	5.87e-06	imput	0.909	A	G	3.785	0.0001539	++
log10(SHBG)	rs114255812	17	7476549	NA	C	T	0.15496	-0.0144	0.016332	0.37872	imput	0.998	C	T	0.13522	-0.070658	0.015501	5.156e-06	imput	0.906	T	C	3.821	0.0001332	++
log10(SHBG)	rs75853747	17	7476706	NA	T	C	0.15496	-0.0143	0.016329	0.3813	imput	0.998	T	C	0.13374	-0.07037	0.01555	6.027e-06	imput	0.912	T	C	-3.794	0.0001482	--
log10(SHBG)	rs78553499	17	7478498	NA	A	G	0.15482	-0.0144	0.016337	0.37755	imput	0.999	A	G	0.13226	-0.071238	0.015525	4.46e-06	imput	0.923	A	G	-3.843	0.0001214	--
log10(SHBG)	rs60920983	17	7478962	SNORA48, EIF4A1, SNORD10	G	A	0.15481	-0.0145	0.016338	0.37615	imput	0.999	G	A	0.13365	-0.070303	0.015546	6.12e-06	imput	0.913	A	G	3.799	0.0001455	++
log10(SHBG)	rs9897535	17	7479308	SNORA48, EIF4A1, SNORD10	C	T	0.15479	-0.0145	0.016339	0.3752	imput	0.999	C	T	0.13221	-0.071228	0.015523	4.47e-06	imput	0.923	T	C	3.846	0.0001199	++
log10(SHBG)	rs9896688	17	7483915	EIF4A1, CD68 LOC100130387, LOC100130387	T	A	0.15471	-0.0143	0.016343	0.38112	imput	0.997	T	A	0.13211	-0.071065	0.015511	4.62e-06	imput	0.925	A	T	3.834	0.0001263	++
log10(SHBG)	rs2075230	17	7487108	CD68, MPDU1, MPDU1	G	A	0.17442	-0.0168	0.015452	0.27675	geno	1	G	A	0.16615	-0.065675	0.013757	1.81e-06	imput	0.957	A	G	4.12	3.796e-05	++
log10(SHBG)	rs858519	17	7531965	SAT2, SHBG, SHBG	C	T	0.55326	0.0321	0.012242	0.0086877	imput	0.982	C	T	0.57434	0.037727	0.009927	0.00014444	imput	0.979	T	C	-4.535	5.77e-06	--
log10(SHBG)	rs727428	17	7537792	SHBG, ATP1B2	C	T	0.55592	0.0332	0.012144	0.0062588	geno	1	C	T	0.57768	0.037043	0.0098144	0.00016039	geno	1	T	C	-4.595	4.332e-06	--
log10(SHBG)	rs34666276	17	47379486	FLJ40194, ZNF652, PHB	C	T	0.39882	-0.0519	0.01218	2.0274e-05	imput	0.982	C	T	0.35521	-0.02481	0.01091	0.022968	imput	0.976	T	C	4.635	3.573e-06	++
log10(SHBG)	rs9889262	17	47398070	FLJ40194, ZNF652, PHB	A	T	0.39833	-0.0507	0.012137	2.922e-05	imput	0.995	A	T	0.35786	-0.022378	0.010657	0.035738	imput	1	A	T	-4.454	8.425e-06	--
log10(SHBG)	rs12940887	17	47402807	FLJ40194, ZNF652, PHB	T	C	0.3983	-0.0507	0.012136	2.9465e-05	imput	0.995	T	C	0.35788	-0.022386	0.010657	0.035673	geno	1	T	C	-4.453	8.458e-06	--
log10(SHBG)	rs62076439	17	47404628	FLJ40194, ZNF652, PHB	T	G	0.40137	-0.0521	0.012115	1.7276e-05	imput	0.99	T	G	0.35998	-0.021348	0.010684	0.045713	imput	0.993	T	G	-4.467	7.933e-06	--
log10(SHBG)	rs35406341	17	47421279	FLJ40194, ZNF652, PHB	A	G	0.49742	-0.0452	0.012206	0.00021496	imput	0.984	A	G	0.4573	-0.028324	0.010587	0.0074647	imput	0.935	A	G	-4.515	6.321e-06	--
log10(SHBG)	rs35317317	17	47450521	ZNF652, PHB	A	T	0.40639	-0.0472	0.012065	9.1755e-05	imput	0.987	A	T	0.36619	-0.028635	0.010758	0.0077719	imput	0.974	A	T	-4.656	3.22e-06	--
log10(SHBG)	rs12953014	17	47453444	ZNF652, PHB	G	A	0.40952	-0.0485	0.012058	5.7103e-05	imput	0.982	G	A	0.38055	-0.026346	0.010806	0.014764	imput	0.948	A	G	4.58	4.643e-06	++
log10(SHBG)	rs28406364	17	47454507	ZNF652, PHB	T	C	0.40998	-0.0495	0.012077	4.2069e-05	imput	0.98	T	C	0.37787	-0.026221	0.010754	0.014762	imput	0.955	T	C	-4.631	3.634e-06	--
log10(SHBG)	rs28412876	17	47454515	ZNF652, PHB	T	G	0.40961	-0.0492	0.01207	4.626e-05	imput	0.98	T	G	0.37787	-0.026222	0.010754	0.014756	imput	0.955	T	G	-4.616	3.919e-06	--
log10(SHBG)	rs12953815	18	2586907	METTL4, NDC80, LOC100130608	A	G	0.48726	-0.0588	0.012334	1.84e-06	geno	1	NA	NA	NA	NA	NA	NA	imput	0.505	A	G	-4.771	1.835e-06	-?
log10(SHBG)	rs12955271	18	68248745	RPS2P6, GTSCR1	G	A	0.86018	-0.0789	0.017527	6.71e-06	imput	0.943	G	A	0.83643	0.0027175	0.014046	0.84659	imput	0.952	A	G	3.079	0.002078	+-
log10(SHBG)	rs3109056	18	68254841	RPS2P6, GTSCR1	C	T	0.89729	-0.089	0.019809	7.03e-06	imput	0.992	C	T	0.88237	-0.001191	0.016369	0.942	imput	0.93	T	C	3.258	0.001121	++
log10(SHBG)	rs1922104	18	68272069	RPS2P6, GTSCR1	T	A	0.89042	-0.086	0.019248	7.85e-06	imput	0.992	NA	NA	NA	NA	NA	NA	imput	0.912	A	T	4.469	7.846e-06	+?
log10(SHBG)	rs1282591	18	68455091	GTSCR1, LOC100132647	A	G	0.82278	-0.069	0.015354	6.89e-06	imput	0.994	A	G	0.83029	0.01023	0.013613	0.45239	imput	0.967	A	G	-2.684	0.007274	-+
log10(SHBG)	rs1282592	18	68455138	GTSCR1, LOC100132647	C	T	0.82277	-0.069	0.015353	6.88e-06	imput	0.994	C	T	0.83028	0.010227	0.013612	0.45247	imput	0.967	T	C	2.684	0.007267	+-
log10(SHBG)	rs1282593	18	68455626	GTSCR1, LOC100132647	T	A	0.82306	-0.069	0.015348	7.02e-06	imput	0.995	T	A	0.83058	0.010176	0.013614	0.45479	imput	0.969	A	T	2.684	0.007274	+-
log10(SHBG)	rs1282595	18	68456643	GTSCR1, LOC100132647	G	A	0.82299	-0.069	0.01533	6.82e-06	imput	0.996	G	A	0.83049	0.010122	0.0136	0.45675	imput	0.97	A	G	2.691	0.007129	+-
log10(SHBG)	rs1282596	18	68456668	GTSCR1, LOC100132647	T	C	0.82238	-0.0686	0.015266	7.079e-06	imput	0.996	T	C	0.82369	0.010873	0.013508	0.42084	imput	0.956	T	C	-2.642	0.008231	-+
log10(SHBG)	rs1282597	18	68457024	GTSCR1, LOC100132647	A	G	0.82296	-0.069	0.015324	6.76e-06	imput	0.997	A	G	0.83047	0.010117	0.013595	0.45677	imput	0.971	A	G	-2.692	0.007103	-+
log10(SHBG)	rs906960	18	68457829	GTSCR1, LOC100132647	A	C	0.85437	-0.0809	0.016773	1.4e-06	geno	1	A	C	0.85213	0.0071943	0.014098	0.60984	geno	1	A	C	-3.087	0.00202	-+
log10(SHBG)	rs1529210	18	68459549	GTSCR1, LOC100132647	T	C	0.75914	-0.0619	0.013718	6.38e-06	geno	1	T	C	0.74453	0.0094578	0.011347	0.40457	geno	1	T	C	-2.638	0.008335	-+
log10(SHBG)	rs1282598	18	68460065	GTSCR1, LOC100132647	G	T	0.81672	-0.0717	0.015051	1.921e-06	geno	1	G	T	0.79867	0.011123	0.012771	0.38378	imput	0.947	T	G	2.789	0.005284	+-
log10(SHBG)	rs1282599	18	68461958	GTSCR1, LOC100132647	C	T	0.85488	-0.0808	0.016807	1.52e-06	imput	0.999	C	T	0.85194	0.0075219	0.014103	0.5938	imput	0.996	T	C	3.059	0.002219	+-
log10(SHBG)	rs2463994	18	68463041	GTSCR1, LOC100132647	A	G	0.85497	-0.0806	0.016806	1.61e-06	imput	0.999	A	G	0.85228	0.0072186	0.014118	0.60915	imput	0.996	A	G	-3.066	0.002166	-+
log10(SHBG)	rs1282601	18	68463404	GTSCR1, LOC100132647	T	C	0.83782	-0.0774	0.016343	2.2e-06	imput	0.958	T	C	0.83363	0.0034892	0.013973	0.80281	imput	0.933	T	C	-3.205	0.001352	-+
log10(SHBG)	rs147769647	18	68463965	NA	A	C	0.77281	-0.0694	0.014096	8.38e-07	imput	0.979	A	C	0.75624	0.0072928	0.011973	0.54244	imput	0.957	A	C	-3.09	0.002001	-+
log10(SHBG)	rs4891882	18	68465732	GTSCR1, LOC100132647	T	C	0.75154	-0.0625	0.013816	6.09e-06	imput	0.973	T	C	0.73896	0.0082138	0.011575	0.47796	imput	0.964	T	C	-2.732	0.006291	-+
PCOS	rs182131239	1	6802745	NA	G	A	0.052014	0.54246	0.41 - 0.71	3.56e-06	imput	0.951	NA	NA	NA	1.0774	0.82 - 1.42	NA	imput	0.773	A	G	4.635	3.563e-06	+?
PCOS	rs12732606	1	8339510	LOC100129776, SLC45A1	G	A	0.92682	0.67414	0.56 - 0.81	4.329e-06	imput	0.916	NA	NA	NA	0.86729	0.7 - 1.07	NA	imput	0.767	A	G	4.595	4.329e-06	+?
PCOS	rs835436	1	59840052	LOC729467, FGGY, HOOK1	C	T	0.38538	0.83258	0.75 - 0.93	0.0027169	imput	0.982	C	T	0.36963	0.83185	0.74 - 0.93	0.0007482	imput	0.966	T	C	4.464	8.042e-06	++
PCOS	rs2848118	2	89123184	FLJ40330, LOC100132330, IGKDEL	C	G	0.14341	1.307	1.14 - 1.5	8.59e-06	imput	0.997	C	G	0.16835	1.074	0.93 - 1.24	0.17524	imput	0.991	C	G	2.535	0.01124	+-
PCOS	rs34261775	2	124333510	LOC728241, LOC100131284	G	A	0.55434	1.1568	1.04 - 1.28	0.0013333	imput	0.991	G	A	0.58199	1.2854	1.15 - 1.43	0.00095836	imput	0.986	A	G	-4.581	4.626e-06	--
PCOS	rs4359660	2	124344656	LOC728241, LOC100131284	C	G	0.58862	1.1964	1.08 - 1.33	0.00017348	imput	0.991	C	G	0.61244	1.2548	1.12 - 1.4	0.0015387	imput	0.98	C	G	4.912	9e-07	++
PCOS	rs6710919	2	124367687	LOC728241, LOC100131284	A	C	0.69476	1.1979	1.07 - 1.34	4.6119e-05	imput	0.993	A	C	0.72687	1.2914	1.15 - 1.45	0.030945	imput	0.987	A	C	4.508	6.554e-06	++
PCOS	chr2:124368473:I	2	124368473		AT	A	0.69313	1.1971	1.07 - 1.34	4.2082e-05	imput	0.988	AT	A	0.7257	1.2933	1.15 - 1.46	0.028561	imput	0.983	A	AT	-4.544	5.511e-06	--
PCOS	chr2:124368477:D	2	124368477		T	TG	0.69313	1.1971	1.07 - 1.34	4.2082e-05	imput	0.988	T	TG	0.7257	1.2933	1.15 - 1.46	0.028561	imput	0.983	T	TG	4.544	5.511e-06	++
PCOS	chr2:124368478:I	2	124368478		GT	G	0.69115	1.2093	1.08 - 1.35	1.8528e-05	imput	0.986	GT	G	0.72415	1.2997	1.15 - 1.46	0.023819	imput	0.978	G	GT	-4.732	2.22e-06	--
PCOS	rs7587471	2	124370584	LOC728241, LOC100131284	C	T	0.69731	1.2028	1.07 - 1.35	3.5144e-05	imput	0.999	C	T	0.72802	1.2887	1.14 - 1.45	0.033528	imput	0.993	T	C	-4.535	5.757e-06	--
PCOS	rs7574059	2	124371004	LOC728241, LOC100131284	C	G	0.58189	1.1899	1.07 - 1.32	0.00013884	imput	0.978	C	G	0.59973	1.2654	1.14 - 1.41	0.00050495	imput	0.95	C	G	5.155	2.54e-07	++
PCOS	rs2901021	2	124372848	LOC728241, LOC100131284	A	C	0.69732	1.2026	1.07 - 1.35	3.5704e-05	imput	0.999	A	C	0.72723	1.2839	1.14 - 1.45	0.038608	imput	0.992	A	C	4.495	6.943e-06	++
PCOS	rs2707546	2	124377679	LOC728241, LOC100131284	C	T	0.30265	0.83159	0.74 - 0.93	3.5373e-05	imput	0.999	C	T	0.27293	0.77779	0.69 - 0.88	0.036561	imput	0.993	T	C	4.511	6.439e-06	++
PCOS	rs141801083	2	124388181	NA	A	G	0.3009	0.81823	0.73 - 0.92	1.69e-05	imput	0.977	A	G	0.27757	0.78399	0.7 - 0.88	0.037367	imput	0.965	A	G	-4.633	3.6e-06	--
PCOS	rs144338255	2	124388748	NA	T	C	0.29593	0.82518	0.74 - 0.92	3.6878e-05	imput	0.984	T	C	0.27132	0.78025	0.69 - 0.88	0.039293	imput	0.986	T	C	-4.485	7.288e-06	--
PCOS	rs150584047	2	124389280	NA	G	C	0.30048	0.82926	0.74 - 0.93	4.5994e-05	imput	0.987	G	C	0.27382	0.77763	0.69 - 0.88	0.029473	imput	0.972	C	G	4.521	6.167e-06	++
PCOS	chr2:124400144:I	2	124400144		TATGA	T	0.31174	0.8276	0.74 - 0.93	1.5331e-05	imput	0.989	TATGA	T	0.2764	0.78064	0.69 - 0.88	0.043336	imput	0.982	T	TATGA	4.61	4.021e-06	++
PCOS	rs2419997	2	124408746	LOC728241, LOC100131284	T	G	0.30147	0.82995	0.74 - 0.93	3.5879e-05	geno	1	T	G	0.27252	0.77679	0.69 - 0.88	0.039195	geno	1	T	G	-4.491	7.103e-06	--
PCOS	rs2860481	2	124415814	LOC728241, LOC100131284	A	T	0.30142	0.83014	0.74 - 0.93	3.6077e-05	imput	1	A	T	0.27213	0.77436	0.69 - 0.87	0.029924	imput	0.997	A	T	-4.56	5.122e-06	--
PCOS	rs2707550	2	124417939	LOC728241, LOC100131284	T	C	0.3014	0.8302	0.74 - 0.93	3.6151e-05	imput	1	T	C	0.27143	0.77198	0.69 - 0.87	0.026089	imput	0.998	T	C	-4.594	4.349e-06	--
PCOS	rs2670613	2	124423398	LOC728241, LOC100131284	C	T	0.30178	0.83405	0.74 - 0.93	5.8733e-05	imput	0.997	C	T	0.27248	0.77497	0.69 - 0.87	0.028545	imput	0.992	T	C	4.485	7.297e-06	++
PCOS	rs1996138	2	124426330	LOC728241, LOC100131284	A	G	0.60003	1.1838	1.07 - 1.32	0.00038333	imput	0.996	A	G	0.61733	1.271	1.14 - 1.42	0.00058915	imput	0.967	A	G	4.93	8.24e-07	++
PCOS	rs1513799	2	124428336	LOC728241, LOC100131284	A	C	0.5886	1.1821	1.06 - 1.31	0.00029265	imput	0.975	A	C	0.60901	1.266	1.14 - 1.41	0.00070013	imput	0.944	A	C	4.953	7.3e-07	++
PCOS	rs1513798	2	124428337	LOC728241, LOC100131284	C	T	0.58808	1.1834	1.07 - 1.31	0.00033133	imput	0.973	C	T	0.60566	1.2612	1.13 - 1.41	0.00080086	imput	0.937	T	C	-4.905	9.35e-07	--
PCOS	rs7573618	2	124428611	LOC728241, LOC100131284	G	A	0.60088	1.1874	1.07 - 1.32	0.00029027	imput	0.999	G	A	0.61839	1.2679	1.14 - 1.41	0.00069011	imput	0.968	A	G	-4.957	7.14e-07	--
PCOS	rs2670610	2	124429542	LOC728241, LOC100131284	A	G	0.29327	0.83212	0.74 - 0.93	3.1997e-05	imput	0.999	A	G	0.26598	0.77104	0.68 - 0.87	0.015744	imput	0.986	A	G	-4.738	2.163e-06	--
PCOS	rs11122996	2	124431112	LOC728241, LOC100131284	T	A	0.60809	1.1848	1.07 - 1.32	0.00029114	imput	0.999	T	A	0.62344	1.2761	1.14 - 1.42	0.00025342	imput	0.968	A	T	-5.128	2.94e-07	--
PCOS	rs2256248	2	124433560	LOC728241, LOC100131284	A	G	0.29334	0.83228	0.74 - 0.93	3.175e-05	imput	0.999	A	G	0.26507	0.76876	0.68 - 0.87	0.013161	imput	0.988	A	G	-4.78	1.749e-06	--
PCOS	rs2670605	2	124436630	LOC728241, LOC100131284	G	A	0.29336	0.83215	0.74 - 0.93	3.1328e-05	imput	0.999	G	A	0.26507	0.76874	0.68 - 0.87	0.013092	imput	0.988	A	G	4.784	1.719e-06	++
PCOS	rs4146018	2	124482017	LOC728241, LOC100131284	T	C	0.53712	1.1576	1.04 - 1.28	0.0029798	imput	0.986	T	C	0.56457	1.2945	1.16 - 1.44	0.00025403	imput	0.925	T	C	4.627	3.711e-06	++
PCOS	rs62163060	2	124493233	LOC728241, CNTNAP5	T	G	0.52091	1.1628	1.05 - 1.29	0.00089183	imput	0.997	T	G	0.55782	1.2629	1.13 - 1.41	0.0018345	imput	0.946	T	G	4.548	5.411e-06	++
PCOS	chr2:124498545:I	2	124498545		TG	T	0.51506	1.153	1.04 - 1.28	0.0011872	imput	0.981	TG	T	0.54263	1.2746	1.14 - 1.42	0.00069289	imput	0.919	T	TG	-4.664	3.096e-06	--
PCOS	chr2:124500839:I	2	124500839		GT	G	0.51161	1.1732	1.06 - 1.3	0.0005674	imput	0.984	GT	G	0.54808	1.2508	1.12 - 1.39	0.0029532	imput	0.93	G	GT	-4.551	5.336e-06	--
PCOS	chr2:136821878:D	2	136821878		G	GC	0.6288	1.3222	1.19 - 1.47	4.822e-06	imput	0.935	NA	NA	NA	0.74922	0.67 - 0.84	NA	imput	0.791	G	GC	4.572	4.822e-06	+?
PCOS	rs10174494	2	241295262	OTOS, GPC1	A	G	0.27471	0.75185	0.67 - 0.85	8.04e-06	imput	0.944	NA	NA	NA	0.95518	0.85 - 1.08	NA	imput	0.763	A	G	-4.464	8.041e-06	-?
PCOS	rs2881479	3	12367105	GSTM1L, PPARG PPARG, TSEN2	T	A	0.1528	0.82486	0.71 - 0.96	0.0002767	imput	0.993	T	A	0.13462	0.75307	0.65 - 0.88	0.0025779	imput	0.998	A	T	4.723	2.326e-06	++
PCOS	rs36118024	3	15022843	FGD5, NR2C2, MRPS25	G	C	0.27409	1.2367	1.11 - 1.38	6.76e-06	imput	0.994	G	C	0.28712	1.1471	1.02 - 1.29	0.13418	imput	0.966	C	G	-4.41	1.034e-05	--
PCOS	rs9755867	3	86910265	CADM2, VGLL3	T	C	0.62732	1.2454	1.12 - 1.39	7.0085e-05	imput	0.95	T	C	0.58128	1.1277	1.01 - 1.26	0.024136	imput	0.913	T	C	4.495	6.965e-06	++
PCOS	rs6778538	3	144955389	LOC100132661, GM2AP	G	A	0.49823	1.1684	1.06 - 1.29	2.4366e-05	geno	1	G	A	0.50915	1.1458	1.03 - 1.28	0.039998	geno	1	A	G	-4.553	5.298e-06	--
PCOS	rs6763361	3	186310374	DNAJB11, AHSG	G	A	0.78716	1.3342	1.17 - 1.52	4.2e-06	geno	1	G	A	0.79279	1.1193	0.98 - 1.28	0.12324	geno	1	A	G	-4.514	6.35e-06	--
PCOS	chr3:186313567:I	3	186313567		TA	T	0.77444	1.3196	1.16 - 1.5	1.48e-06	imput	0.953	NA	NA	NA	1.0796	0.95 - 1.23	NA	imput	0.892	T	TA	-4.815	1.475e-06	-?
PCOS	rs3856928	3	186313571	DNAJB11, AHSG	A	T	0.78374	1.3483	1.18 - 1.54	7.48e-07	imput	0.972	A	T	0.77938	1.1168	0.98 - 1.27	0.094746	imput	0.928	A	T	4.864	1.152e-06	++
PCOS	rs10212165	3	190045410	CLDN1, CLDN16	G	A	0.16682	1.339	1.17 - 1.53	1.5e-07	imput	0.993	G	A	0.17713	1.0523	0.91 - 1.21	0.78579	imput	0.972	A	G	-3.847	0.0001194	-+
PCOS	rs9865082	3	190047149	CLDN1, CLDN16	T	C	0.10918	1.3282	1.14 - 1.55	1.12e-06	imput	0.999	T	C	0.1148	1.1285	0.95 - 1.34	0.82943	imput	0.999	T	C	3.59	0.0003307	+-
PCOS	rs9875536	3	190048898	CLDN1, CLDN16	A	G	0.10916	1.3288	1.14 - 1.55	1.1e-06	imput	1	A	G	0.11463	1.134	0.96 - 1.34	0.88835	imput	1	A	G	3.641	0.0002716	+-
PCOS	rs9876372	3	190049397	CLDN1, CLDN16	A	G	0.10914	1.3284	1.14 - 1.55	1.11e-06	geno	1	A	G	0.11464	1.134	0.96 - 1.34	0.88794	geno	1	A	G	3.639	0.000274	+-
PCOS	rs3909578	3	190054083	CLDN1, CLDN16	G	T	0.10952	1.3294	1.14 - 1.55	1.12e-06	geno	1	G	T	0.11482	1.1288	0.95 - 1.34	0.82927	geno	1	T	G	-3.589	0.0003315	-+
PCOS	rs9880018	3	190055308	CLDN1, CLDN16	A	G	0.10881	1.3236	1.13 - 1.55	1.06e-06	imput	0.995	A	G	0.11376	1.1319	0.95 - 1.34	0.86989	imput	0.992	A	G	3.631	0.0002827	+-
PCOS	rs7616064	3	190058156	CLDN1, CLDN16	C	G	0.10845	1.3206	1.13 - 1.54	1.14e-06	imput	0.994	C	G	0.11273	1.1297	0.95 - 1.34	0.87796	imput	0.969	C	G	3.627	0.0002866	+-
PCOS	rs3909582	3	190064214	CLDN1, CLDN16	G	A	0.10148	1.2919	1.1 - 1.52	8e-06	imput	0.994	G	A	0.10895	1.1111	0.93 - 1.32	0.75732	imput	0.961	A	G	-3.22	0.001282	-+
PCOS	rs11928341	3	190067131	CLDN1, CLDN16	G	A	0.1608	1.3055	1.14 - 1.49	2.63e-07	imput	0.957	G	A	0.17809	1.0325	0.9 - 1.19	0.58994	imput	0.898	A	G	-3.595	0.0003239	-+
PCOS	rs77314188	3	190132219	NA	T	G	0.097615	1.3563	1.15 - 1.6	2.04e-06	imput	0.977	T	G	0.098895	1.0881	0.91 - 1.3	0.68306	imput	0.919	T	G	3.374	0.0007405	+-
PCOS	rs328448	4	187585002	MTNR1A, FAT, MRPS36P2	C	T	0.082763	0.74092	0.61 - 0.9	2.8842e-05	imput	0.982	C	T	0.071263	0.79963	0.65 - 0.98	0.016005	imput	0.94	T	C	4.752	2.016e-06	++
PCOS	rs167853	4	187585952	MTNR1A, FAT, MRPS36P2	C	T	0.082806	0.74376	0.61 - 0.91	3.9297e-05	geno	1	C	T	0.073915	0.81268	0.66 - 0.99	0.021374	geno	1	T	C	4.628	3.685e-06	++
PCOS	rs154766	5	115090137	TICAM2, CDO1	G	T	0.17251	0.79485	0.69 - 0.91	8.84e-06	imput	0.93	G	T	0.16042	0.99121	0.86 - 1.15	0.18656	imput	0.901	T	G	2.553	0.01068	+-
PCOS	chr6:27757844:D	6	27757844		A	AG	0.058926	0.67747	0.53 - 0.86	5.8682e-05	imput	0.983	A	AG	0.063013	0.86325	0.69 - 1.07	0.018929	imput	0.987	A	AG	-4.586	4.516e-06	--
PCOS	rs60372154	7	67020970	STAG3L4, AUTS2	G	C	0.17062	0.72512	0.63 - 0.84	6.56e-07	imput	0.999	G	C	0.16939	1.0349	0.9 - 1.19	0.55992	imput	0.995	C	G	3.433	0.0005962	+-
PCOS	rs7789634	7	67021621	STAG3L4, AUTS2	T	C	0.17076	0.72499	0.63 - 0.84	6.4e-07	imput	0.998	T	C	0.1697	1.0323	0.9 - 1.19	0.57897	imput	0.994	T	C	-3.455	0.0005497	-+
PCOS	rs59393586	7	67022898	STAG3L4, AUTS2	G	A	0.17062	0.72428	0.63 - 0.84	6.31e-07	imput	0.999	G	A	0.16934	1.035	0.9 - 1.19	0.55915	imput	0.996	A	G	3.439	0.0005848	+-
PCOS	rs62458129	7	67026879	STAG3L4, AUTS2	A	G	0.18739	0.73798	0.64 - 0.85	4.003e-06	imput	0.997	A	G	0.17629	1.0388	0.9 - 1.2	0.52744	imput	0.966	A	G	-3.124	0.001783	-+
PCOS	rs75399954	7	67027180	NA	A	G	0.17063	0.72267	0.63 - 0.83	5.85e-07	imput	0.999	A	G	0.16922	1.0346	0.9 - 1.19	0.56226	imput	0.997	A	G	-3.453	0.0005551	-+
PCOS	rs57574624	7	67028698	STAG3L4, AUTS2	G	A	0.17064	0.72259	0.63 - 0.83	5.83e-07	imput	1	G	A	0.16917	1.0347	0.9 - 1.19	0.56157	imput	0.998	A	G	3.453	0.0005552	+-
PCOS	rs11976019	7	67029598	STAG3L4, AUTS2	T	C	0.17063	0.72257	0.63 - 0.83	5.82e-07	imput	0.999	T	C	0.1684	1.0347	0.9 - 1.19	0.53128	imput	0.996	T	C	-3.423	0.0006184	-+
PCOS	rs1015680	7	67031905	STAG3L4, AUTS2	A	G	0.1711	0.72355	0.63 - 0.84	6.26e-07	imput	0.999	A	G	0.16973	1.041	0.9 - 1.2	0.52852	imput	0.998	A	G	-3.41	0.00065	-+
PCOS	rs1014011	7	67032783	STAG3L4, AUTS2	T	C	0.17105	0.72381	0.63 - 0.84	6.38e-07	imput	1	T	C	0.16936	1.0383	0.9 - 1.2	0.53735	imput	1	T	C	-3.416	0.0006359	-+
PCOS	rs1014010	7	67032936	STAG3L4, AUTS2	A	G	0.17105	0.7238	0.63 - 0.84	6.38e-07	imput	1	A	G	0.16936	1.0383	0.9 - 1.2	0.53735	imput	1	A	G	-3.416	0.0006357	-+
PCOS	rs1990242	7	67033264	STAG3L4, AUTS2	C	T	0.18584	0.72864	0.63 - 0.84	2.39e-07	imput	0.998	C	T	0.19214	1.0789	0.94 - 1.24	0.52634	geno	1	T	C	3.548	0.000388	+-
PCOS	rs1019080	7	67033390	STAG3L4, AUTS2	G	A	0.17118	0.72685	0.63 - 0.84	6.99e-07	geno	1	G	A	0.16918	1.0361	0.9 - 1.2	0.55027	geno	1	A	G	3.415	0.0006385	+-
PCOS	rs35222705	7	67036222	STAG3L4, AUTS2	T	C	0.17105	0.72384	0.63 - 0.84	6.41e-07	imput	0.999	T	C	0.16936	1.0385	0.9 - 1.2	0.53448	imput	0.999	T	C	-3.412	0.0006441	-+
PCOS	rs2864439	7	67039165	STAG3L4, AUTS2	A	G	0.17103	0.72414	0.63 - 0.84	6.55e-07	imput	0.999	A	G	0.16935	1.0388	0.9 - 1.2	0.53051	imput	0.999	A	G	-3.405	0.0006615	-+
PCOS	rs8180698	7	67040049	STAG3L4, AUTS2	C	T	0.17103	0.72429	0.63 - 0.84	6.64e-07	imput	0.998	C	T	0.16933	1.039	0.9 - 1.2	0.52854	imput	0.999	T	C	3.401	0.0006707	+-
PCOS	rs59432785	7	67040191	STAG3L4, AUTS2	G	A	0.17103	0.72432	0.63 - 0.84	6.65e-07	imput	0.998	G	A	0.16933	1.039	0.9 - 1.2	0.52819	imput	0.999	A	G	3.401	0.0006723	+-
PCOS	rs12667260	7	67041473	STAG3L4, AUTS2	A	T	0.17102	0.72501	0.63 - 0.84	7.06e-07	imput	0.997	A	T	0.16926	1.0397	0.9 - 1.2	0.51999	imput	0.998	A	T	-3.384	0.0007154	-+
PCOS	rs60966494	7	67044107	STAG3L4, AUTS2	A	G	0.1704	0.72115	0.62 - 0.83	9.78e-07	imput	0.996	A	G	0.16838	1.0484	0.91 - 1.21	0.4478	imput	0.994	A	G	-3.261	0.001112	-+
PCOS	rs62458134	7	67045409	STAG3L4, AUTS2	T	C	0.17104	0.72706	0.63 - 0.84	9.2e-07	imput	0.998	T	C	0.16887	1.0452	0.91 - 1.21	0.47384	imput	0.996	T	C	-3.297	0.0009766	-+
PCOS	rs1972542	7	67046633	STAG3L4, AUTS2	T	C	0.17094	0.72449	0.63 - 0.84	7.03e-07	imput	0.998	T	C	0.16884	1.0459	0.91 - 1.21	0.45768	imput	0.994	T	C	-3.321	0.0008984	-+
PCOS	rs75892612	7	67047240	NA	T	C	0.16178	0.72288	0.62 - 0.84	2.147e-06	imput	0.985	T	C	0.16339	1.0332	0.89 - 1.19	0.52027	imput	0.971	T	C	-3.215	0.001304	-+
PCOS	rs75903232	7	67047241	NA	T	G	0.16788	0.72696	0.63 - 0.84	1.45e-06	imput	0.989	T	G	0.1658	1.0367	0.9 - 1.2	0.50269	imput	0.984	T	G	-3.258	0.001123	-+
PCOS	chr7:67049376:D	7	67049376		C	CT	0.17094	0.72454	0.63 - 0.84	7.09e-07	imput	0.998	C	CT	0.16837	1.0488	0.91 - 1.21	0.43458	imput	0.995	CT	C	3.294	0.0009867	+-
PCOS	rs62458136	7	67049604	STAG3L4, AUTS2	A	G	0.17075	0.72533	0.63 - 0.84	7.75e-07	imput	0.998	A	G	0.16751	1.0413	0.9 - 1.2	0.48428	imput	0.993	A	G	-3.334	0.000857	-+
PCOS	rs62458137	7	67049909	STAG3L4, AUTS2	C	G	0.17094	0.72456	0.63 - 0.84	7.11e-07	imput	0.998	C	G	0.16807	1.0458	0.91 - 1.21	0.44869	imput	0.994	C	G	-3.309	0.0009354	-+
PCOS	rs61285146	7	67051169	STAG3L4, AUTS2	A	G	0.17094	0.72457	0.63 - 0.84	7.13e-07	imput	0.998	A	G	0.16807	1.0458	0.91 - 1.21	0.44831	imput	0.994	A	G	-3.308	0.0009388	-+
PCOS	rs12669692	7	67051413	STAG3L4, AUTS2	G	A	0.17094	0.72458	0.63 - 0.84	7.14e-07	imput	0.999	G	A	0.16847	1.0437	0.9 - 1.2	0.47986	imput	0.995	A	G	3.341	0.0008337	+-
PCOS	rs56291208	7	67056916	STAG3L4, AUTS2	A	C	0.1761	0.73666	0.64 - 0.85	3.69e-06	imput	0.991	A	C	0.16951	1.048	0.91 - 1.21	0.44308	imput	0.984	A	C	-3.05	0.002286	-+
PCOS	rs6960201	7	67057698	STAG3L4, AUTS2	A	C	0.17072	0.72599	0.63 - 0.84	7.85e-07	imput	0.999	A	C	0.16763	1.0491	0.91 - 1.21	0.42045	imput	0.996	A	C	-3.264	0.0011	-+
PCOS	rs7784656	7	67058686	STAG3L4, AUTS2	C	T	0.17609	0.7465	0.65 - 0.86	3.96e-06	imput	0.989	C	T	0.17303	1.0546	0.92 - 1.22	0.43328	imput	0.985	T	C	3.029	0.002457	+-
PCOS	rs11981634	7	67058973	STAG3L4, AUTS2	A	G	0.17063	0.72657	0.63 - 0.84	8.2e-07	imput	0.999	A	G	0.16784	1.0542	0.91 - 1.22	0.38288	imput	0.999	A	G	-3.214	0.001309	-+
PCOS	rs1109786	7	67059296	STAG3L4, AUTS2	T	G	0.17055	0.72707	0.63 - 0.84	8.65e-07	geno	1	T	G	0.16828	1.0528	0.91 - 1.22	0.40641	geno	1	T	G	-3.233	0.001224	-+
PCOS	rs17706089	7	67064242	STAG3L4, AUTS2	C	T	0.18648	0.74478	0.65 - 0.85	6.17e-06	imput	0.999	C	T	0.1728	1.0598	0.92 - 1.22	0.34446	imput	0.973	T	C	2.853	0.004328	+-
PCOS	rs12669137	7	67070105	STAG3L4, AUTS2	G	C	0.17054	0.72753	0.63 - 0.84	8.72e-07	imput	0.998	G	C	0.1673	1.0528	0.91 - 1.22	0.40338	imput	0.996	C	G	3.228	0.001245	+-
PCOS	rs7806258	7	67070742	STAG3L4, AUTS2	T	G	0.17047	0.72706	0.63 - 0.84	8.47e-07	imput	0.998	T	G	0.16729	1.0526	0.91 - 1.22	0.4051	imput	0.996	T	G	-3.235	0.001217	-+
PCOS	rs11976823	7	67071034	STAG3L4, AUTS2	G	C	0.17046	0.72663	0.63 - 0.84	8.16e-07	imput	0.998	G	C	0.16729	1.0526	0.91 - 1.22	0.40596	imput	0.996	C	G	3.241	0.00119	+-
PCOS	rs7805805	7	67074170	STAG3L4, AUTS2	G	A	0.17032	0.72144	0.62 - 0.83	5.3e-07	imput	1	G	A	0.16707	1.0491	0.91 - 1.21	0.43306	imput	0.999	A	G	3.336	0.0008511	+-
PCOS	rs17633687	7	67074643	STAG3L4, AUTS2	T	C	0.17409	0.73126	0.63 - 0.84	1.14e-06	geno	1	T	C	0.17025	1.0776	0.93 - 1.24	0.27282	geno	1	T	C	-3.021	0.002521	-+
PCOS	rs62457065	7	67079251	STAG3L4, AUTS2	G	A	0.17106	0.72373	0.63 - 0.84	5.42e-07	imput	0.996	G	A	0.16777	1.0488	0.91 - 1.21	0.45334	imput	0.974	A	G	3.354	0.0007956	+-
PCOS	rs1024588	7	67090336	STAG3L4, AUTS2	A	T	0.16392	0.76457	0.66 - 0.88	2.6e-06	imput	0.977	A	T	0.16787	1.0188	0.88 - 1.18	0.86795	imput	0.94	A	T	-3.492	0.0004793	-+
PCOS	rs7797476	7	67093734	STAG3L4, AUTS2	A	G	0.1635	0.76367	0.66 - 0.88	2.78e-06	imput	0.98	A	G	0.16822	1.0051	0.87 - 1.16	0.96467	imput	0.945	A	G	-3.617	0.0002986	--
PCOS	rs12156163	8	11614769	LOC100131351, GATA4, C8orf49	T	C	0.2354	1.2855	1.14 - 1.44	0.00012595	imput	0.979	T	C	0.23549	1.2084	1.06 - 1.37	0.0039826	imput	0.966	T	C	4.788	1.685e-06	++
PCOS	rs804290	8	11616836	LOC100131351, GATA4, C8orf49	A	G	0.24221	1.2749	1.14 - 1.43	0.00019529	geno	1	A	G	0.24507	1.1945	1.05 - 1.35	0.00685	geno	1	A	G	4.591	4.401e-06	++
PCOS	rs36018280	8	11619397	GATA4, NEIL2	A	G	0.23114	1.3026	1.16 - 1.46	9.6654e-05	imput	0.995	A	G	0.23025	1.2251	1.08 - 1.39	0.002294	imput	0.984	A	G	4.947	7.55e-07	++
PCOS	rs66510044	8	11620461	NA	A	G	0.25103	1.3571	1.21 - 1.52	3.1e-06	imput	0.995	A	G	0.25	1.2166	1.07 - 1.38	0.0028061	imput	0.979	A	G	5.493	3.95e-08	++
PCOS	rs804279	8	11623889	C8orf49, NEIL2	T	A	0.73949	0.73849	0.66 - 0.83	1.41e-06	imput	0.988	T	A	0.74061	0.82497	0.73 - 0.93	0.0026867	imput	0.966	A	T	5.624	1.87e-08	++
PCOS	rs34928882	8	11624416	C8orf49, NEIL2	G	C	0.24469	1.3571	1.21 - 1.52	2.916e-06	imput	0.957	G	C	0.24598	1.2058	1.06 - 1.37	0.0030954	imput	0.939	C	G	-5.484	4.17e-08	--
PCOS	rs8191514	8	11627113	C8orf49, NEIL2, NEIL2	G	C	0.2307	1.3157	1.17 - 1.48	0.00012264	imput	0.985	G	C	0.23562	1.2492	1.1 - 1.42	0.0006213	imput	0.971	C	G	-5.142	2.72e-07	--
PCOS	rs8191518	8	11627261	C8orf49, NEIL2, SUB1P1	G	C	0.24031	1.3182	1.17 - 1.48	9.2108e-05	imput	0.983	G	C	0.24333	1.2333	1.09 - 1.4	0.0008773	imput	0.961	C	G	-5.134	2.83e-07	--
PCOS	rs8191542	8	11629809	C8orf49, NEIL2, SUB1P1	G	C	0.23136	1.3172	1.17 - 1.48	0.00016758	imput	0.99	G	C	0.23527	1.2272	1.08 - 1.39	0.0010682	imput	0.977	C	G	-4.986	6.16e-07	--
PCOS	rs7013933	8	11632279	C8orf49, NEIL2, SUB1P1	A	C	0.23113	1.3271	1.18 - 1.49	9.7175e-05	imput	0.985	A	C	0.23577	1.2187	1.07 - 1.38	0.0014221	imput	0.975	A	C	5.036	4.75e-07	++
PCOS	rs8191589	8	11634194	C8orf49, NEIL2, SUB1P1	A	T	0.23735	1.3224	1.18 - 1.49	0.00011284	imput	0.979	A	T	0.2441	1.2015	1.06 - 1.36	0.0022887	imput	0.964	A	T	4.918	8.73e-07	++
PCOS	rs8191598	8	11635616	C8orf49, NEIL2, SUB1P1	G	A	0.23957	1.3265	1.18 - 1.49	8.424e-05	imput	0.987	G	A	0.24593	1.222	1.08 - 1.39	0.001006	imput	0.971	A	G	-5.126	2.96e-07	--
PCOS	rs804256	8	11636862	C8orf49, NEIL2, SUB1P1	C	T	0.34439	0.87135	0.78 - 0.97	0.010377	geno	1	C	T	0.34177	0.78443	0.7 - 0.88	0.00010596	geno	1	T	C	4.456	8.353e-06	++
PCOS	rs8191639	8	11640611	C8orf49, NEIL2, SUB1P1	T	C	0.23908	1.3254	1.18 - 1.49	9.3062e-05	imput	0.99	T	C	0.24595	1.207	1.06 - 1.37	0.0020878	imput	0.982	T	C	4.972	6.64e-07	++
PCOS	rs804292	8	11643915	C8orf49, NEIL2, SUB1P1	A	G	0.75285	0.76476	0.68 - 0.86	0.00019669	geno	1	A	G	0.74865	0.83891	0.74 - 0.95	0.0052305	geno	1	A	G	-4.647	3.368e-06	--
PCOS	rs72650439	8	61578407	NA	T	C	0.071833	1.4652	1.22 - 1.76	8.84e-06	imput	0.9	NA	NA	NA	0.94932	0.75 - 1.21	NA	imput	0.515	T	C	4.444	8.838e-06	+?
PCOS	rs3996232	9	96899777	PTPDC1, LOC158257	A	C	0.34155	0.74993	0.67 - 0.84	8.572e-06	imput	0.981	A	C	0.33801	1.0665	0.95 - 1.19	0.74793	imput	0.96	A	C	-3.201	0.00137	-+
PCOS	rs6479562	9	97429160	FBP1, C9orf3	G	A	0.53609	1.272	1.15 - 1.41	5.78e-06	geno	1	G	A	0.52655	1.0685	0.96 - 1.19	0.043542	geno	1	A	G	-4.77	1.841e-06	--
PCOS	rs10993297	9	97433716	FBP1, C9orf3	C	T	0.5249	1.2702	1.15 - 1.41	1.0263e-05	imput	0.977	C	T	0.51519	1.0528	0.95 - 1.17	0.075558	imput	0.978	T	C	-4.521	6.159e-06	--
PCOS	rs4460442	9	97443341	FBP1, C9orf3	C	A	0.60927	1.2846	1.16 - 1.43	7.38e-07	geno	1	C	A	0.60298	1.096	0.98 - 1.22	0.0053149	geno	1	A	C	-5.584	2.35e-08	--
PCOS	rs10821383	9	97445923	FBP1, C9orf3	G	A	0.53832	1.2785	1.15 - 1.42	3.42e-06	imput	0.993	G	A	0.5291	1.072	0.96 - 1.19	0.042984	imput	0.986	A	G	-4.858	1.188e-06	--
PCOS	rs10821384	9	97449346	FBP1, C9orf3	G	A	0.5079	1.2792	1.15 - 1.42	2.72e-06	imput	0.963	G	A	0.51301	1.0638	0.96 - 1.18	0.052518	imput	0.95	A	G	-4.839	1.308e-06	--
PCOS	rs9696545	9	97457554	FBP1, C9orf3	C	G	0.60589	1.2658	1.14 - 1.41	4.42e-06	imput	0.991	C	G	0.59565	1.0832	0.97 - 1.21	0.0070417	imput	0.968	C	G	5.248	1.54e-07	++
PCOS	chr9:97463930:D	9	97463930		T	TCA	0.52876	1.2651	1.14 - 1.4	3.32e-06	imput	0.987	T	TCA	0.51924	1.0753	0.97 - 1.2	0.028451	imput	0.957	T	TCA	4.97	6.71e-07	++
PCOS	chr9:97463932:D	9	97463932		A	AC	0.52338	1.2611	1.14 - 1.4	4.55e-06	imput	0.975	A	AC	0.51672	1.0854	0.98 - 1.21	0.021459	imput	0.954	A	AC	4.989	6.06e-07	++
PCOS	rs7862067	9	97466794	FBP1, C9orf3	C	T	0.5323	1.2772	1.15 - 1.42	3.11e-06	imput	0.973	C	T	0.52811	1.0659	0.96 - 1.19	0.040086	imput	0.958	T	C	-4.891	1.002e-06	--
PCOS	rs4744369	9	97475396	FBP1, C9orf3	A	T	0.57945	1.3194	1.19 - 1.47	1.39e-07	imput	0.973	A	T	0.56416	1.1125	1.00 - 1.24	0.00048562	imput	0.956	A	T	6.277	3.46e-10	++
PCOS	rs1016013	9	97476484	FBP1, C9orf3	G	A	0.59062	1.2748	1.15 - 1.42	3.84e-06	imput	0.98	G	A	0.57893	1.1111	1.00 - 1.24	0.001011	imput	0.971	A	G	-5.652	1.59e-08	--
PCOS	rs4744370	9	97477793	FBP1, C9orf3	T	C	0.52115	1.2692	1.15 - 1.41	6.3e-06	imput	0.983	T	C	0.50144	1.1036	0.99 - 1.23	0.0028472	imput	0.965	T	C	5.377	7.57e-08	++
PCOS	chr9:97482890:D	9	97482890		T	TG	0.51207	1.269	1.15 - 1.41	2.47e-06	imput	0.98	T	TG	0.48994	1.0136	0.91 - 1.13	0.066086	imput	0.973	T	TG	4.789	1.678e-06	++
PCOS	rs406654	9	97486236	FBP1, C9orf3	C	T	0.57081	1.3281	1.2 - 1.47	9.25e-08	imput	0.995	C	T	0.55832	1.1081	1.00 - 1.23	0.00078961	imput	0.994	T	C	-6.248	4.15e-10	--
PCOS	rs414253	9	97487022	FBP1, C9orf3, C9orf3	G	A	0.57254	1.3318	1.2 - 1.48	7.7e-08	imput	0.999	G	A	0.56051	1.115	1.00 - 1.24	0.00056981	imput	0.996	A	G	-6.331	2.43e-10	--
PCOS	rs7026071	9	97492520	FBP1, C9orf3, hCG_2003663	C	T	0.57531	1.3131	1.18 - 1.46	3.38e-07	imput	0.985	C	T	0.56783	1.0974	0.99 - 1.22	0.0036664	imput	0.974	T	C	-5.774	7.73e-09	--
PCOS	rs943393	9	97499426	FBP1, C9orf3, hCG_2003663	T	C	0.58251	1.3013	1.17 - 1.45	6.83e-07	imput	0.989	T	C	0.57842	1.0896	0.98 - 1.21	0.0048565	imput	0.972	T	C	5.614	1.98e-08	++
PCOS	rs7851726	9	97503985	FBP1, C9orf3, hCG_2003663	C	T	0.58572	1.2974	1.17 - 1.44	7.11e-07	geno	1	C	T	0.57948	1.11	1.00 - 1.24	0.0013935	geno	1	T	C	-5.852	4.85e-09	--
PCOS	rs10821390	9	97505587	FBP1, C9orf3, hCG_2003663	T	C	0.43985	1.2551	1.13 - 1.39	1.2716e-05	imput	0.984	T	C	0.39839	1.0719	0.96 - 1.2	0.008498	imput	0.949	T	C	5.035	4.78e-07	++
PCOS	rs7866848	9	97505608	FBP1, C9orf3, hCG_2003663	A	G	0.5709	1.3314	1.2 - 1.48	5.95e-08	geno	1	A	G	0.56118	1.1206	1.01 - 1.25	0.0004457	geno	1	A	G	6.409	1.47e-10	++
PCOS	rs446540	9	97509199	FBP1, C9orf3, hCG_2003663	G	A	0.58499	1.2991	1.17 - 1.44	7.8e-07	imput	1	G	A	0.57941	1.1142	1.00 - 1.24	0.0011379	imput	0.999	A	G	-5.876	4.21e-09	--
PCOS	rs183066	9	97517432	FBP1, C9orf3, hCG_2003663	T	C	0.58546	1.2958	1.17 - 1.44	8.63e-07	imput	0.999	T	C	0.57939	1.1145	1.00 - 1.24	0.0011255	imput	0.999	T	C	5.863	4.56e-09	++
PCOS	rs368138	9	97523583	FBP1, C9orf3, hCG_2003663	G	A	0.58251	1.2861	1.16 - 1.43	1.41e-06	imput	0.994	G	A	0.5792	1.1146	1.00 - 1.24	0.0010965	imput	0.998	A	G	-5.793	6.9e-09	--
PCOS	rs28540393	9	97527520	FBP1, C9orf3, hCG_2003663	C	T	0.58094	1.2887	1.16 - 1.43	9.42e-07	imput	0.99	C	T	0.55956	1.1436	1.03 - 1.27	0.00024292	imput	0.972	T	C	-6.115	9.67e-10	--
PCOS	rs2584806	9	97529278	FBP1, C9orf3, hCG_2003663	A	C	0.58552	1.2988	1.17 - 1.44	7.38e-07	imput	0.998	A	C	0.57951	1.1144	1.00 - 1.24	0.0011598	imput	0.998	A	C	5.88	4.09e-09	++
PCOS	rs1751434	9	97537982	FBP1, C9orf3, hCG_2003663	C	G	0.58577	1.304	1.17 - 1.45	5.98e-07	imput	0.993	C	G	0.58108	1.1156	1.00 - 1.24	0.0013418	imput	1	C	G	5.885	3.99e-09	++
PCOS	rs7019720	9	97539488	FBP1, C9orf3, hCG_2003663	G	A	0.56839	1.3357	1.2 - 1.48	5.16e-08	imput	0.986	G	A	0.56148	1.1148	1.00 - 1.24	0.0007159	imput	0.994	A	G	-6.346	2.21e-10	--
PCOS	rs356141	9	97547297	FBP1, C9orf3, hCG_2003663	C	A	0.5715	1.3381	1.21 - 1.49	4e-08	imput	0.993	C	A	0.56284	1.121	1.01 - 1.25	0.00054788	imput	0.999	A	C	-6.427	1.3e-10	--
PCOS	rs10993344	9	97547935	FBP1, C9orf3, hCG_2003663	G	C	0.43822	1.2662	1.14 - 1.4	9.66e-06	imput	0.982	G	C	0.39849	1.0679	0.96 - 1.19	0.012038	imput	0.955	C	G	-5.003	5.65e-07	--
PCOS	chr9:97552174:I	9	97552174		TG	T	0.55606	1.2719	1.15 - 1.41	3.29e-06	imput	0.942	TG	T	0.56657	1.1146	1.00 - 1.24	0.0019917	imput	0.967	T	TG	-5.55	2.85e-08	--
PCOS	rs356131	9	97567327	FBP1, C9orf3, hCG_2003663	G	A	0.56989	1.3373	1.2 - 1.48	3.85e-08	imput	0.989	G	A	0.56315	1.1189	1.00 - 1.25	0.00062381	geno	1	A	G	-6.41	1.46e-10	--
PCOS	rs391784	9	97575627	FBP1, C9orf3, hCG_2003663	A	T	0.5857	1.3041	1.17 - 1.45	5.88e-07	imput	0.993	A	T	0.58104	1.1153	1.00 - 1.24	0.0013511	imput	1	A	T	5.886	3.95e-09	++
PCOS	rs4744378	9	97579146	FBP1, C9orf3, hCG_2003663	A	G	0.41509	0.77116	0.69 - 0.86	9.72e-07	imput	0.991	A	G	0.41909	0.89738	0.81 - 1.00	0.0013839	geno	1	A	G	-5.807	6.37e-09	--
PCOS	rs35487382	9	97585788	FBP1, C9orf3, hCG_2003663	G	A	0.42922	0.74835	0.67 - 0.83	5.26e-08	imput	0.993	G	A	0.43665	0.88865	0.8 - 0.99	0.00036007	imput	0.985	A	G	6.462	1.03e-10	++
PCOS	rs10821401	9	97592688	FBP1, C9orf3, hCG_2003663	A	G	0.41448	0.76517	0.69 - 0.85	5e-07	imput	0.993	A	G	0.41666	0.89029	0.8 - 0.99	0.00070185	imput	0.985	A	G	-6.028	1.66e-09	--
PCOS	rs140564406	9	97593262	NA	A	T	0.41447	0.76504	0.69 - 0.85	4.94e-07	imput	0.993	A	T	0.4164	0.88985	0.8 - 0.99	0.00066514	imput	0.984	A	T	-6.039	1.55e-09	--
PCOS	rs10993365	9	97600392	FBP1, C9orf3, hCG_2003663	A	G	0.41469	0.76863	0.69 - 0.85	7.08e-07	imput	0.993	A	G	0.41557	0.88896	0.8 - 0.99	0.00060076	imput	0.981	A	G	-6.004	1.92e-09	--
PCOS	rs10993366	9	97606590	FBP1, C9orf3, hCG_2003663	T	C	0.45592	1.2632	1.14 - 1.4	1.1316e-05	imput	0.977	T	C	0.4189	1.0475	0.94 - 1.17	0.044606	imput	0.94	T	C	4.653	3.265e-06	++
PCOS	rs10993370	9	97617103	FBP1, C9orf3, hCG_2003663	G	C	0.4608	0.75342	0.68 - 0.84	7.89e-07	imput	0.959	G	C	0.45494	0.87295	0.78 - 0.97	0.00021891	imput	0.964	C	G	6.158	7.35e-10	++
PCOS	rs10993372	9	97619090	FBP1, C9orf3, hCG_2003663	T	A	0.41494	0.76343	0.69 - 0.85	4.81e-07	imput	0.993	T	A	0.42114	0.90005	0.81 - 1.00	0.0010645	imput	0.994	A	T	5.959	2.53e-09	++
PCOS	rs10993377	9	97630827	FBP1, C9orf3, hCG_2003663	T	C	0.41323	0.77091	0.69 - 0.86	9.63e-07	imput	0.992	T	C	0.41871	0.8931	0.8 - 1.00	0.0010099	imput	0.995	T	C	-5.866	4.47e-09	--
PCOS	rs4385527	9	97648587	FBP1, C9orf3, hCG_2003663	A	G	0.41466	0.77363	0.7 - 0.86	1.53e-06	geno	1	A	G	0.41963	0.88985	0.8 - 0.99	0.00095077	geno	1	A	G	-5.806	6.39e-09	--
PCOS	chr9:97657525:I	9	97657525		AT	A	0.48412	0.78866	0.71 - 0.87	3.77e-06	imput	0.977	AT	A	0.50849	0.98623	0.89 - 1.1	0.053763	imput	0.974	A	AT	4.781	1.746e-06	++
PCOS	rs11787821	9	97660961	FBP1, C9orf3, hCG_2003663	T	C	0.41875	0.77485	0.7 - 0.86	1.06e-06	imput	0.99	T	C	0.42165	0.89	0.8 - 0.99	0.00093431	imput	0.993	T	C	-5.866	4.47e-09	--
PCOS	rs10821413	9	97669316	FBP1, C9orf3, hCG_2003663	T	G	0.43697	1.244	1.12 - 1.38	1.8245e-05	imput	0.984	T	G	0.39669	1.0568	0.95 - 1.18	0.013678	imput	0.956	T	G	4.867	1.132e-06	++
PCOS	rs2183958	9	97669673	FBP1, C9orf3, hCG_2003663	G	A	0.43207	0.74838	0.67 - 0.83	6.31e-08	imput	0.994	G	A	0.4385	0.88287	0.79 - 0.98	0.00020774	imput	0.996	A	G	6.528	6.66e-11	++
PCOS	rs4744403	9	97670558	FBP1, C9orf3, hCG_2003663	A	T	0.41706	0.76881	0.69 - 0.85	9.14e-07	imput	0.993	A	T	0.42216	0.894	0.8 - 1.00	0.0011005	imput	0.994	A	T	-5.858	4.68e-09	--
PCOS	rs12235316	9	97677556	FBP1, C9orf3, hCG_2003663	G	A	0.43783	0.72685	0.65 - 0.81	2.03e-08	geno	1	G	A	0.44098	0.89487	0.8 - 1.00	0.00041751	geno	1	A	G	6.565	5.2e-11	++
PCOS	rs10993394	9	97678911	FBP1, C9orf3, hCG_2003663	A	G	0.43708	0.72739	0.66 - 0.81	2.28e-08	imput	0.998	A	G	0.43695	0.88179	0.79 - 0.98	0.00024385	imput	0.999	A	G	-6.639	3.15e-11	--
PCOS	rs10993397	9	97679771	FBP1, C9orf3, hCG_2003663	T	C	0.43703	0.72718	0.66 - 0.81	2.22e-08	imput	0.999	T	C	0.43693	0.88178	0.79 - 0.98	0.00024307	imput	0.999	T	C	-6.643	3.07e-11	--
PCOS	rs10993398	9	97682075	FBP1, C9orf3, hCG_2003663	T	A	0.43722	0.73052	0.66 - 0.81	3.77e-08	imput	0.998	T	A	0.43687	0.88096	0.79 - 0.98	0.00022107	imput	0.998	A	T	6.588	4.45e-11	++
PCOS	rs7853195	9	97685298	FBP1, C9orf3, hCG_2003663	C	G	0.43696	0.72722	0.66 - 0.81	2.03e-08	imput	0.998	C	G	0.43636	0.88831	0.8 - 0.99	0.00037519	imput	0.998	C	G	-6.583	4.61e-11	--
PCOS	rs4744411	9	97689045	FBP1, C9orf3, hCG_2003663	A	G	0.43696	0.72711	0.66 - 0.81	1.95e-08	imput	0.997	A	G	0.43613	0.88662	0.8 - 0.99	0.00034706	geno	1	A	G	-6.601	4.07e-11	--
PCOS	rs4744412	9	97690501	FBP1, C9orf3, hCG_2003663	T	G	0.53095	0.76504	0.69 - 0.85	1.44e-06	imput	1	T	G	0.54576	0.99433	0.89 - 1.11	0.097177	imput	0.996	T	G	-4.757	1.961e-06	--
PCOS	rs12338409	9	97691089	FBP1, C9orf3, hCG_2003663	T	C	0.53084	0.7649	0.69 - 0.85	1.401e-06	imput	1	T	C	0.54317	0.99383	0.89 - 1.11	0.087178	imput	0.999	T	C	-4.794	1.631e-06	--
PCOS	rs12344211	9	97691104	FBP1, C9orf3, hCG_2003663	C	T	0.53077	0.76539	0.69 - 0.85	1.59e-06	geno	1	C	T	0.54324	0.99421	0.89 - 1.11	0.088945	geno	1	T	C	4.769	1.849e-06	++
PCOS	rs9802263	9	97705927	FBP1, C9orf3, hCG_2003663	G	A	0.53005	0.7669	0.69 - 0.85	1.51e-06	imput	0.994	G	A	0.54484	0.99654	0.9 - 1.11	0.090282	imput	0.977	A	G	4.773	1.817e-06	++
PCOS	rs1123534	9	97709725	FBP1, C9orf3, hCG_2003663	C	T	0.43704	0.73206	0.66 - 0.81	3.51e-08	imput	0.992	C	T	0.42211	0.90399	0.81 - 1.01	0.0011906	imput	0.957	T	C	6.307	2.85e-10	++
PCOS	rs7870160	9	97712531	FBP1, C9orf3, hCG_2003663	C	G	0.55442	0.76848	0.69 - 0.85	1.9e-06	imput	0.984	C	G	0.59474	0.95549	0.86 - 1.07	0.016241	imput	0.92	C	G	-5.194	2.06e-07	--
PCOS	rs10821415	9	97713459	FBP1, C9orf3, hCG_2003663	A	C	0.43683	0.73331	0.66 - 0.81	4.32e-08	imput	0.99	A	C	0.42552	0.90109	0.81 - 1.00	0.00088459	imput	0.935	A	C	-6.332	2.41e-10	--
PCOS	rs4743974	9	97719592	FBP1, C9orf3, hCG_2003663	C	T	0.53247	0.77803	0.7 - 0.86	7.97e-06	imput	0.978	C	T	0.55555	1.0013	0.9 - 1.12	0.10727	imput	0.906	T	C	4.455	8.371e-06	++
PCOS	rs7864171	9	97723266	FBP1, C9orf3, hCG_2003663	A	G	0.43824	0.73904	0.67 - 0.82	1.94e-07	imput	0.954	NA	NA	NA	0.89393	0.8 - 1.00	NA	imput	0.79	A	G	-5.205	1.94e-07	-?
PCOS	rs7865239	9	97723449	FBP1, C9orf3, hCG_2003663	T	C	0.43171	0.74447	0.67 - 0.83	1.73e-07	imput	0.949	NA	NA	NA	0.89786	0.8 - 1.00	NA	imput	0.782	T	C	-5.227	1.73e-07	-?
PCOS	rs10993418	9	97732256	FBP1, C9orf3, hCG_2003663	A	G	0.42492	0.76906	0.69 - 0.85	4.48e-06	imput	0.95	NA	NA	NA	0.90697	0.81 - 1.02	NA	imput	0.774	A	G	-4.588	4.482e-06	-?
PCOS	rs10993463	9	97807233	FBP1, C9orf3, hCG_2003663	T	C	0.41687	0.78129	0.7 - 0.87	1.0772e-05	imput	0.91	T	C	0.4226	0.91061	0.82 - 1.01	0.0018264	imput	0.902	T	C	-5.375	7.67e-08	--
PCOS	rs356665	9	98060631	LOC643342, FANCC, LOC100132148	C	T	0.50165	0.78514	0.71 - 0.87	8.68e-06	geno	1	C	T	0.52099	0.99586	0.89 - 1.11	0.10476	geno	1	T	C	4.449	8.632e-06	++
PCOS	rs10761387	9	98127344	FANCC, LOC100132148	C	G	0.44942	1.3129	1.19 - 1.45	2.58e-06	imput	0.975	C	G	0.43736	1.0661	0.96 - 1.19	0.050021	imput	0.967	C	G	4.861	1.17e-06	++
PCOS	rs10818866	9	126515289	CRB2, DENND1A, LHX2	C	T	0.048489	1.2999	1.04 - 1.63	0.00065044	imput	0.982	C	T	0.050901	1.7013	1.31 - 2.21	0.0021633	imput	0.971	T	C	-4.583	4.575e-06	--
PCOS	rs10818867	9	126517513	CRB2, DENND1A, LHX2	C	T	0.048567	1.2942	1.03 - 1.62	0.00069925	imput	0.987	C	T	0.051248	1.6892	1.3 - 2.19	0.0023342	imput	0.973	T	C	-4.554	5.275e-06	--
PCOS	rs12003663	9	126518205	CRB2, DENND1A, LHX2	C	T	0.048539	1.293	1.03 - 1.62	0.00070481	imput	0.99	C	T	0.050526	1.6666	1.28 - 2.16	0.0030525	imput	0.98	T	C	-4.499	6.815e-06	--
PCOS	rs10986100	9	126518641	CRB2, DENND1A, LHX2	C	G	0.049701	1.298	1.04 - 1.62	0.00066732	imput	0.976	C	G	0.052039	1.6861	1.3 - 2.18	0.0019432	imput	0.968	C	G	4.599	4.254e-06	++
PCOS	rs10818868	9	126520497	CRB2, DENND1A, LHX2	A	G	0.04862	1.2871	1.03 - 1.61	0.00077333	geno	1	A	G	0.050309	1.6927	1.3 - 2.2	0.0023117	imput	0.983	A	G	4.534	5.782e-06	++
PCOS	rs12237501	9	126523299	CRB2, DENND1A, LHX2	C	T	0.048622	1.2871	1.03 - 1.61	0.0007745	imput	0.999	C	T	0.050517	1.6735	1.29 - 2.17	0.0026961	imput	0.986	T	C	-4.504	6.67e-06	--
PCOS	rs10818869	9	126527679	CRB2, DENND1A, LHX2	C	T	0.048556	1.2897	1.03 - 1.62	0.00072587	imput	0.998	C	T	0.050515	1.6732	1.29 - 2.17	0.0026604	imput	0.987	T	C	-4.52	6.177e-06	--
PCOS	rs12338104	9	126535864	CRB2, DENND1A, LHX2	C	T	0.048582	1.3002	1.04 - 1.63	0.00046866	imput	0.995	C	T	0.051284	1.6754	1.29 - 2.17	0.002087	imput	0.981	T	C	-4.658	3.194e-06	--
PCOS	rs10818870	9	126537683	CRB2, DENND1A, LHX2	A	G	0.048787	1.3068	1.04 - 1.64	0.00037576	imput	0.996	A	G	0.051717	1.6386	1.27 - 2.12	0.0029436	imput	0.973	A	G	4.636	3.555e-06	++
PCOS	rs10986102	9	126542635	CRB2, DENND1A, LHX2	T	C	0.048621	1.3042	1.04 - 1.63	0.0004027	imput	0.999	T	C	0.050899	1.6915	1.3 - 2.2	0.0017481	imput	0.98	T	C	4.722	2.33e-06	++
PCOS	rs73580042	9	126546255	NA	G	A	0.048601	1.3044	1.04 - 1.63	0.00040269	imput	0.999	G	A	0.051106	1.6935	1.3 - 2.2	0.0017123	imput	0.978	A	G	-4.726	2.285e-06	--
PCOS	rs10986103	9	126548266	CRB2, DENND1A, LHX2	T	A	0.048578	1.3046	1.04 - 1.63	0.00040313	imput	0.998	T	A	0.051348	1.6712	1.29 - 2.17	0.0021736	imput	0.978	A	T	-4.681	2.858e-06	--
PCOS	rs10818871	9	126549526	CRB2, DENND1A, LHX2	C	T	0.048578	1.3041	1.04 - 1.63	0.000405	imput	0.998	C	T	0.051349	1.6712	1.29 - 2.17	0.0021723	imput	0.979	T	C	-4.68	2.87e-06	--
PCOS	rs10986105	9	126549955	CRB2, DENND1A, LHX2	G	T	0.048578	1.304	1.04 - 1.63	0.00040545	imput	0.998	G	T	0.051105	1.6934	1.3 - 2.2	0.001714	imput	0.978	T	G	-4.725	2.303e-06	--
PCOS	rs10081673	9	126551018	CRB2, DENND1A, LHX2	A	G	0.048577	1.3036	1.04 - 1.63	0.00040696	imput	0.997	A	G	0.051105	1.6935	1.3 - 2.2	0.0017133	imput	0.978	A	G	4.724	2.311e-06	++
PCOS	rs3945629	9	126551392	CRB2, DENND1A, LHX2	G	A	0.048573	1.3036	1.04 - 1.63	0.00040779	imput	0.997	G	A	0.051349	1.6712	1.29 - 2.17	0.0021751	imput	0.979	A	G	-4.678	2.893e-06	--
PCOS	rs10818872	9	126551776	CRB2, DENND1A, LHX2	C	T	0.048569	1.3036	1.04 - 1.63	0.00040834	imput	0.997	C	T	0.051105	1.6935	1.3 - 2.2	0.0017131	imput	0.978	T	C	-4.723	2.318e-06	--
PCOS	rs10513424	9	126558417	CRB2, DENND1A, LHX2	C	T	0.047963	1.2965	1.03 - 1.63	0.0004338	imput	0.998	C	T	0.049296	1.6517	1.27 - 2.15	0.0038971	imput	0.997	T	C	-4.551	5.346e-06	--
PCOS	rs10986107	9	126558857	CRB2, DENND1A, LHX2	A	G	0.047957	1.2965	1.03 - 1.63	0.00043532	imput	0.998	A	G	0.049297	1.6516	1.27 - 2.15	0.0039046	imput	0.997	A	G	4.55	5.374e-06	++
PCOS	rs12337273	9	126566945	CRB2, DENND1A, LHX2	G	A	0.048044	1.2938	1.03 - 1.62	0.00045719	imput	0.997	G	A	0.049336	1.6528	1.27 - 2.15	0.0039282	geno	1	A	G	-4.538	5.668e-06	--
PCOS	rs75727459	9	126569115	NA	C	A	0.048065	1.2932	1.03 - 1.62	0.00046271	imput	0.997	C	A	0.04921	1.6497	1.27 - 2.15	0.0040302	imput	0.996	A	C	-4.531	5.877e-06	--
PCOS	rs10818874	9	126569652	CRB2, DENND1A, LHX2	G	C	0.04807	1.293	1.03 - 1.62	0.00046396	imput	0.997	G	C	0.048911	1.6717	1.28 - 2.18	0.0032893	imput	0.994	C	G	-4.571	4.852e-06	--
PCOS	rs1122377	9	126569931	CRB2, DENND1A, LHX2	C	T	0.048073	1.293	1.03 - 1.62	0.00046449	imput	0.997	C	T	0.048935	1.6728	1.28 - 2.18	0.0031899	imput	0.994	T	C	-4.577	4.718e-06	--
PCOS	rs7042618	9	126570553	CRB2, DENND1A, LHX2	G	T	0.048078	1.2928	1.03 - 1.62	0.00046602	imput	0.997	G	T	0.049148	1.6485	1.27 - 2.15	0.0040756	imput	0.995	T	G	-4.527	5.982e-06	--
PCOS	chr9:126571786:I	9	126571786		TA	T	0.048102	1.2921	1.03 - 1.62	0.00047265	imput	0.997	TA	T	0.048802	1.6706	1.28 - 2.18	0.0032678	imput	0.991	T	TA	-4.569	4.91e-06	--
PCOS	rs13439964	9	126572807	CRB2, DENND1A, LHX2	G	A	0.048084	1.293	1.03 - 1.62	0.000473	imput	0.998	G	A	0.047032	1.6548	1.26 - 2.17	0.0040271	imput	0.985	A	G	-4.526	5.999e-06	--
PCOS	rs10986111	9	126574725	CRB2, DENND1A, LHX2	A	T	0.048089	1.2928	1.03 - 1.62	0.00047442	imput	0.998	A	T	0.046718	1.6406	1.25 - 2.15	0.005224	imput	0.986	A	T	4.472	7.737e-06	++
PCOS	chr9:126580983:I	9	126580983		CA	C	0.048067	1.292	1.03 - 1.62	0.00047439	imput	0.999	CA	C	0.046387	1.6638	1.27 - 2.18	0.0041386	imput	0.985	CA	C	4.52	6.176e-06	++
PCOS	rs10986115	9	126593070	CRB2, DENND1A, LHX2	A	G	0.048068	1.292	1.03 - 1.62	0.00047508	imput	0.999	A	G	0.046701	1.641	1.25 - 2.15	0.0049488	imput	0.984	A	G	4.483	7.35e-06	++
PCOS	rs10818877	9	126595628	CRB2, DENND1A, LHX2	G	A	0.048068	1.292	1.03 - 1.62	0.00047521	imput	0.999	G	A	0.046699	1.6409	1.25 - 2.15	0.0049517	imput	0.984	A	G	-4.483	7.356e-06	--
PCOS	rs10986117	9	126596271	CRB2, DENND1A, LHX2	A	G	0.048068	1.292	1.03 - 1.62	0.00047521	imput	0.999	A	G	0.046699	1.6409	1.25 - 2.15	0.0049508	imput	0.984	A	G	4.483	7.355e-06	++
PCOS	rs10818878	9	126598352	CRB2, DENND1A, LHX2	A	G	0.048067	1.292	1.03 - 1.62	0.00047463	imput	0.999	A	G	0.046382	1.6699	1.27 - 2.19	0.0036213	imput	0.981	A	G	4.547	5.437e-06	++
PCOS	rs60631262	9	126599595	CRB2, DENND1A, LHX2	T	C	0.048068	1.292	1.03 - 1.62	0.00047534	imput	0.999	T	C	0.04664	1.6382	1.25 - 2.15	0.005184	imput	0.985	T	C	4.474	7.693e-06	++
PCOS	rs10818879	9	126602627	CRB2, DENND1A, LHX2	C	T	0.048068	1.292	1.03 - 1.62	0.00047547	imput	0.999	C	T	0.046312	1.6609	1.26 - 2.18	0.0043529	imput	0.985	T	C	-4.51	6.498e-06	--
PCOS	rs7048787	9	126603775	CRB2, DENND1A, LHX2	C	A	0.048068	1.292	1.03 - 1.62	0.0004756	imput	0.999	C	A	0.046311	1.6609	1.26 - 2.18	0.0043539	imput	0.985	A	C	-4.509	6.501e-06	--
PCOS	rs10986121	9	126608922	CRB2, DENND1A, LHX2	C	A	0.048069	1.292	1.03 - 1.62	0.00047599	imput	0.999	C	A	0.046302	1.6607	1.26 - 2.18	0.0043664	imput	0.985	A	C	-4.509	6.524e-06	--
PCOS	rs10818880	9	126609097	CRB2, DENND1A, LHX2	G	T	0.048069	1.292	1.03 - 1.62	0.00047599	imput	0.999	G	T	0.046628	1.6381	1.25 - 2.15	0.0052009	imput	0.985	T	G	-4.473	7.728e-06	--
PCOS	rs10818881	9	126610144	CRB2, DENND1A, LHX2	T	C	0.048069	1.2919	1.03 - 1.62	0.00047639	imput	0.999	T	C	0.046296	1.6606	1.26 - 2.18	0.0043738	imput	0.985	T	C	4.508	6.54e-06	++
PCOS	rs10818884	9	126612949	CRB2, DENND1A, LHX2	T	C	0.048076	1.2917	1.03 - 1.62	0.00048364	imput	0.999	T	C	0.046481	1.6355	1.25 - 2.15	0.0054229	imput	0.985	T	C	4.461	8.172e-06	++
PCOS	rs111268219	9	126615488	NA	T	C	0.048081	1.2915	1.03 - 1.62	0.00048849	imput	0.999	T	C	0.046064	1.6566	1.26 - 2.18	0.0046906	imput	0.987	T	C	4.489	7.167e-06	++
PCOS	rs7033611	9	126618337	CRB2, DENND1A, LHX2	G	A	0.048085	1.2913	1.03 - 1.62	0.00049392	imput	0.999	G	A	0.045962	1.6549	1.26 - 2.18	0.0048522	imput	0.988	A	G	-4.479	7.485e-06	--
PCOS	rs73571775	9	126621015	NA	A	G	0.048009	1.2914	1.03 - 1.62	0.00048406	imput	0.997	A	G	0.045924	1.6542	1.26 - 2.17	0.0049168	imput	0.989	A	G	4.481	7.436e-06	++
PCOS	rs16926920	9	126623375	CRB2, DENND1A, LHX2	C	G	0.047922	1.2914	1.03 - 1.62	0.00047267	imput	0.995	C	G	0.045914	1.6517	1.26 - 2.17	0.00504	imput	0.989	C	G	4.481	7.445e-06	++
PCOS	rs10818886	9	126625888	CRB2, DENND1A, LHX2	C	A	0.047835	1.2915	1.03 - 1.62	0.00046174	imput	0.993	C	A	0.045871	1.6533	1.26 - 2.17	0.0050113	imput	0.99	A	C	-4.487	7.24e-06	--
PCOS	chr9:126628006:D	9	126628006		T	TC	0.048124	1.3101	1.05 - 1.64	0.0003887	imput	0.991	T	TC	0.047179	1.6365	1.25 - 2.14	0.0050298	imput	0.987	T	TC	4.521	6.164e-06	++
PCOS	rs1849501	9	126628673	CRB2, DENND1A, LHX2	A	G	0.048098	1.3101	1.05 - 1.64	0.00038596	imput	0.991	A	G	0.046387	1.6492	1.26 - 2.16	0.0057489	imput	0.99	A	G	4.494	6.983e-06	++
PCOS	rs1508	9	126633099	CRB2, DENND1A, LHX2	T	C	0.047932	1.3101	1.05 - 1.64	0.00036788	imput	0.988	T	C	0.04634	1.6483	1.26 - 2.16	0.0058515	imput	0.991	T	C	4.5	6.791e-06	++
PCOS	rs10986124	9	126636855	CRB2, DENND1A, LHX2	G	A	0.047796	1.3101	1.04 - 1.64	0.00035373	imput	0.985	G	A	0.0463	1.6476	1.26 - 2.16	0.0059396	imput	0.992	A	G	-4.505	6.641e-06	--
PCOS	rs7857050	9	126638336	CRB2, DENND1A, LHX2	C	T	0.047739	1.31	1.04 - 1.64	0.00034832	imput	0.984	C	T	0.046521	1.6227	1.24 - 2.13	0.007536	imput	0.994	T	C	-4.457	8.304e-06	--
PCOS	rs10760299	9	126648704	CRB2, DENND1A, LHX2	T	A	0.047355	1.3099	1.04 - 1.64	0.00031407	imput	0.979	T	A	0.046142	1.6441	1.25 - 2.16	0.0064312	imput	0.995	A	T	-4.512	6.428e-06	--
PCOS	rs10818887	9	126654091	CRB2, DENND1A, LHX2	T	C	0.047157	1.3098	1.04 - 1.64	0.0002988	imput	0.976	T	C	0.04612	1.6445	1.25 - 2.16	0.0063766	imput	0.997	T	C	4.524	6.082e-06	++
PCOS	rs10986126	9	126655730	CRB2, DENND1A, LHX2	G	A	0.047096	1.3098	1.04 - 1.64	0.00029433	imput	0.975	G	A	0.046466	1.6262	1.24 - 2.13	0.0076743	geno	1	A	G	-4.487	7.229e-06	--
PCOS	rs7037349	9	126655990	CRB2, DENND1A, LHX2	C	G	0.047084	1.3098	1.04 - 1.64	0.0002937	imput	0.975	C	G	0.046104	1.644	1.25 - 2.16	0.0064337	imput	0.998	C	G	4.525	6.039e-06	++
PCOS	rs10818888	9	126657884	CRB2, DENND1A, LHX2	C	G	0.047018	1.3097	1.04 - 1.65	0.00028884	imput	0.975	C	G	0.04637	1.6194	1.23 - 2.12	0.0081409	imput	0.998	C	G	4.478	7.544e-06	++
PCOS	rs10818889	9	126661757	CRB2, DENND1A, LHX2	G	A	0.046871	1.3097	1.04 - 1.65	0.0002791	imput	0.973	G	A	0.046148	1.6412	1.25 - 2.16	0.0065904	imput	0.996	A	G	-4.53	5.899e-06	--
PCOS	rs4289915	9	126666057	CRB2, DENND1A, LHX2	A	G	0.046054	1.3246	1.05 - 1.67	0.0001909	imput	0.964	A	G	0.044539	1.5453	1.17 - 2.03	0.0061346	imput	0.929	A	G	4.619	3.85e-06	++
PCOS	rs12352489	9	126671823	CRB2, DENND1A, LHX2	T	C	0.041489	1.3371	1.05 - 1.7	0.00032944	imput	0.954	T	C	0.042118	1.6918	1.27 - 2.25	0.0037297	imput	0.957	T	C	4.615	3.931e-06	++
PCOS	rs73577782	9	126676996	NA	C	G	0.045376	1.3099	1.04 - 1.65	0.00021213	imput	0.97	C	G	0.04667	1.5953	1.22 - 2.09	0.0095236	imput	0.984	C	G	4.504	6.674e-06	++
PCOS	rs10818891	9	126677253	CRB2, DENND1A, LHX2	T	A	0.045365	1.3092	1.04 - 1.65	0.00021338	imput	0.97	T	A	0.046866	1.598	1.22 - 2.09	0.0096164	imput	0.987	A	T	-4.501	6.778e-06	--
PCOS	rs7859011	9	126678431	CRB2, DENND1A, LHX2	C	T	0.045203	1.3092	1.04 - 1.65	0.0002084	imput	0.971	C	T	0.0469	1.5958	1.22 - 2.09	0.0098082	imput	0.986	T	C	-4.501	6.772e-06	--
PCOS	rs13294390	9	126679734	CRB2, DENND1A, LHX2	C	T	0.044957	1.3091	1.04 - 1.65	0.00020245	imput	0.973	C	T	0.046914	1.5914	1.22 - 2.08	0.010413	imput	0.985	T	C	-4.493	7.022e-06	--
PCOS	rs12000175	9	126680268	CRB2, DENND1A, LHX2	T	C	0.044394	1.3244	1.05 - 1.67	0.00014217	imput	0.97	T	C	0.04505	1.6209	1.23 - 2.13	0.0047968	imput	0.967	T	C	4.727	2.278e-06	++
PCOS	rs73577788	9	126680970	NA	G	A	0.044696	1.3096	1.04 - 1.65	0.00019604	imput	0.975	G	A	0.046751	1.6117	1.23 - 2.11	0.008398	imput	0.984	A	G	-4.547	5.448e-06	--
PCOS	rs10986136	9	126684780	CRB2, DENND1A, LHX2	A	G	0.043876	1.3148	1.04 - 1.66	0.00017115	imput	0.987	A	G	0.046962	1.5996	1.22 - 2.09	0.0092829	imput	0.98	A	G	4.551	5.342e-06	++
PCOS	rs961605	11	30214713	KCNA4, FSHB	A	G	0.39997	1.2435	1.12 - 1.38	2.97e-06	geno	1	A	G	0.41084	1.1373	1.02 - 1.27	0.087944	geno	1	A	G	4.675	2.934e-06	++
PCOS	rs11031002	11	30215261	KCNA4, FSHB	A	T	0.13625	1.4081	1.22 - 1.62	6.39e-07	imput	0.984	A	T	0.15491	1.1987	1.03 - 1.39	0.0043475	imput	0.985	A	T	6.11	1.64e-08	++
PCOS	rs632939	11	30216006	KCNA4, FSHB	C	T	0.40605	1.2282	1.11 - 1.36	4.87e-06	imput	0.992	C	T	0.41336	1.1343	1.02 - 1.26	0.097098	imput	0.992	T	C	-4.567	4.957e-06	--
PCOS	rs574096	11	30217003	KCNA4, FSHB	T	A	0.4014	1.2508	1.13 - 1.39	1.536e-06	imput	0.995	T	A	0.41281	1.1372	1.02 - 1.27	0.10799	imput	0.996	A	T	-4.714	2.428e-06	--
PCOS	rs622744	11	30222637	KCNA4, FSHB	C	T	0.40002	1.2419	1.12 - 1.38	2.69e-06	imput	0.997	C	T	0.4113	1.1332	1.02 - 1.26	0.11587	imput	0.998	T	C	-4.605	4.127e-06	--
PCOS	rs606651	11	30223861	KCNA4, FSHB	A	C	0.40003	1.242	1.12 - 1.38	2.68e-06	imput	0.997	A	C	0.41131	1.1333	1.02 - 1.26	0.11578	imput	0.998	A	C	4.606	4.113e-06	++
PCOS	rs606642	11	30223866	KCNA4, FSHB	A	G	0.40003	1.2419	1.12 - 1.38	2.699e-06	imput	0.997	A	G	0.41107	1.1315	1.01 - 1.26	0.11958	imput	0.998	A	G	4.594	4.346e-06	++
PCOS	rs1716021	11	30225170	KCNA4, FSHB	C	G	0.40004	1.242	1.12 - 1.38	2.67e-06	imput	0.997	C	G	0.41132	1.1333	1.02 - 1.26	0.1157	imput	0.998	C	G	4.607	4.094e-06	++
PCOS	rs683054	11	30226286	KCNA4, FSHB	C	T	0.40267	1.2412	1.12 - 1.38	2.27e-06	imput	0.995	C	T	0.41324	1.136	1.02 - 1.27	0.10615	imput	0.996	T	C	-4.659	3.172e-06	--
PCOS	rs11031005	11	30226356	KCNA4, FSHB	C	T	0.15208	1.4172	1.24 - 1.62	7.74e-08	imput	0.999	C	T	0.16143	1.1732	1.01 - 1.36	0.0075897	imput	0.995	T	C	-6.81	5.5e-09	--
PCOS	rs11031006	11	30226528	KCNA4, FSHB	A	G	0.15232	1.4144	1.24 - 1.62	7.79e-08	geno	1	A	G	0.16272	1.1804	1.02 - 1.37	0.0062867	geno	1	A	G	6.83	4.34e-09	++
PCOS	rs568394	11	30227534	KCNA4, FSHB	T	C	0.4027	1.2413	1.12 - 1.38	2.25e-06	imput	0.995	T	C	0.41449	1.1381	1.02 - 1.27	0.10318	imput	0.995	T	C	4.669	3.021e-06	++
PCOS	rs655183	11	30227923	KCNA4, FSHB	T	A	0.40056	1.2434	1.12 - 1.38	2.28e-06	imput	0.996	T	A	0.41147	1.1343	1.02 - 1.26	0.10926	imput	0.998	A	T	-4.649	3.333e-06	--
PCOS	rs653518	11	30228264	KCNA4, FSHB	T	C	0.40276	1.2415	1.12 - 1.38	2.22e-06	imput	0.995	T	C	0.41325	1.136	1.02 - 1.27	0.1062	imput	0.996	T	C	4.663	3.123e-06	++
PCOS	rs476669	11	30229234	KCNA4, FSHB	A	C	0.40125	1.2451	1.12 - 1.38	1.97e-06	imput	0.995	A	C	0.41158	1.1342	1.02 - 1.26	0.10933	imput	0.998	A	C	4.672	2.98e-06	++
PCOS	rs1716025	11	30230216	KCNA4, FSHB	A	G	0.40385	1.2444	1.12 - 1.38	1.75e-06	imput	0.994	A	G	0.41343	1.1355	1.02 - 1.27	0.10743	imput	0.996	A	G	4.696	2.658e-06	++
PCOS	rs494779	11	30232381	KCNA4, FSHB	T	C	0.42102	1.2595	1.14 - 1.4	6.27e-07	imput	0.999	T	C	0.42999	1.1186	1.00 - 1.25	0.13732	imput	0.998	T	C	4.771	1.835e-06	++
PCOS	rs492828	11	30232615	KCNA4, FSHB	A	G	0.42102	1.2595	1.14 - 1.4	6.27e-07	imput	0.999	A	G	0.42999	1.1186	1.00 - 1.25	0.13734	imput	0.998	A	G	4.771	1.835e-06	++
PCOS	rs601681	11	30234394	KCNA4, FSHB	T	C	0.41935	1.2602	1.14 - 1.4	6.73e-07	geno	1	T	C	0.4286	1.1193	1.00 - 1.25	0.13108	geno	1	T	C	4.776	1.791e-06	++
PCOS	rs601640	11	30234432	KCNA4, FSHB	A	G	0.42142	1.2572	1.13 - 1.39	7.07e-07	imput	0.999	A	G	0.43051	1.1168	1.00 - 1.24	0.14783	imput	0.996	A	G	4.728	2.265e-06	++
PCOS	rs600768	11	30234606	KCNA4, FSHB	T	C	0.42179	1.2645	1.14 - 1.4	4.97e-07	imput	0.999	T	C	0.43148	1.1224	1.01 - 1.25	0.13045	imput	0.997	T	C	4.822	1.42e-06	++
PCOS	rs600333	11	30234703	KCNA4, FSHB	A	G	0.42132	1.2583	1.14 - 1.39	7.35e-07	imput	0.999	A	G	0.43126	1.1207	1.01 - 1.25	0.13364	imput	0.997	A	G	4.756	1.972e-06	++
PCOS	rs540948	11	30234782	KCNA4, FSHB	C	T	0.42179	1.2645	1.14 - 1.4	4.97e-07	imput	0.999	C	T	0.43148	1.1224	1.01 - 1.25	0.13044	imput	0.997	T	C	-4.822	1.419e-06	--
PCOS	rs586326	11	30235497	KCNA4, FSHB	A	G	0.4206	1.2584	1.14 - 1.39	6.96e-07	imput	0.994	A	G	0.42937	1.1146	1.00 - 1.24	0.1466	imput	0.996	A	G	4.733	2.207e-06	++
PCOS	rs555621	11	30236544	KCNA4, FSHB	C	T	0.42103	1.2595	1.14 - 1.4	6.24e-07	imput	0.999	C	T	0.43	1.1185	1.00 - 1.25	0.13751	imput	0.998	T	C	-4.771	1.833e-06	--
PCOS	rs664147	11	30237518	KCNA4, FSHB	T	C	0.419	1.2614	1.14 - 1.4	6.36e-07	imput	0.999	T	C	0.42839	1.1175	1.00 - 1.25	0.13771	imput	0.999	T	C	4.768	1.862e-06	++
PCOS	rs621448	11	30238832	KCNA4, FSHB	A	T	0.42099	1.2596	1.14 - 1.4	5.97e-07	imput	0.999	A	T	0.42966	1.1178	1.00 - 1.25	0.13887	imput	0.997	A	T	4.774	1.802e-06	++
PCOS	rs11031010	11	30240178	KCNA4, FSHB	A	C	0.15618	1.3781	1.21 - 1.58	5.06e-07	imput	0.986	A	C	0.17207	1.1504	1.00 - 1.33	0.011216	imput	0.99	A	C	6.089	4.31e-08	++
PCOS	rs74485684	11	30242287	NA	C	T	0.1679	1.3963	1.23 - 1.59	8.62e-08	imput	0.995	C	T	0.17824	1.1383	0.99 - 1.31	0.013127	imput	0.996	T	C	-6.642	1.24e-08	--
PCOS	rs10835638	11	30252352	KCNA4, FSHB, FSHB	T	G	0.15549	1.3875	1.21 - 1.59	3.37e-07	imput	0.983	T	G	0.16888	1.1444	0.99 - 1.32	0.011957	imput	0.979	T	G	6.015	3.34e-08	++
PCOS	rs12364889	11	30296055	FSHB, C11orf46	C	T	0.16017	1.3804	1.21 - 1.58	6.22e-07	imput	0.999	C	T	0.17245	1.1461	0.99 - 1.32	0.013307	imput	0.995	T	C	-6.053	6.35e-08	--
PCOS	rs11031033	11	30305675	FSHB, C11orf46	T	C	0.16016	1.3805	1.21 - 1.58	6.22e-07	imput	0.999	T	C	0.17244	1.1461	0.99 - 1.32	0.01332	imput	0.995	T	C	6.052	6.36e-08	++
PCOS	rs11031034	11	30306439	FSHB, C11orf46	T	C	0.15964	1.3768	1.21 - 1.57	7.99e-07	imput	0.998	T	C	0.17199	1.1573	1.00 - 1.34	0.0091282	imput	0.994	T	C	6.056	4.87e-08	++
PCOS	rs11031035	11	30306650	FSHB, C11orf46	T	A	0.16016	1.3808	1.21 - 1.58	6.18e-07	imput	1	T	A	0.17268	1.1458	0.99 - 1.32	0.01398	imput	0.995	A	T	-6.054	6.73e-08	--
PCOS	rs75525300	11	30307989	NA	G	A	0.16764	1.4042	1.23 - 1.6	7.26e-08	imput	1	G	A	0.17828	1.1303	0.98 - 1.3	0.017268	imput	0.997	A	G	-6.54	1.57e-08	--
PCOS	rs4120817	11	30308159	FSHB, C11orf46	T	C	0.16016	1.3808	1.21 - 1.58	6.19e-07	imput	1	T	C	0.1727	1.1461	0.99 - 1.32	0.013885	imput	0.996	T	C	6.055	6.68e-08	++
PCOS	rs10835644	11	30309827	FSHB, C11orf46	T	C	0.16016	1.3808	1.21 - 1.58	6.18e-07	imput	1	T	C	0.17251	1.1471	0.99 - 1.32	0.012931	imput	0.996	T	C	6.05	6.09e-08	++
PCOS	rs10835645	11	30309869	FSHB, C11orf46	T	C	0.16016	1.3808	1.21 - 1.58	6.19e-07	imput	1	T	C	0.1727	1.1461	0.99 - 1.32	0.013888	imput	0.996	T	C	6.055	6.68e-08	++
PCOS	rs10835646	11	30309905	FSHB, C11orf46	T	C	0.16004	1.3825	1.21 - 1.58	5.95e-07	geno	1	T	C	0.1727	1.1461	0.99 - 1.32	0.013888	imput	0.996	T	C	6.055	6.47e-08	++
PCOS	rs12281078	11	30312187	FSHB, C11orf46	G	A	0.16036	1.3796	1.21 - 1.58	6.39e-07	imput	0.999	G	A	0.17264	1.1462	0.99 - 1.32	0.014013	imput	0.996	A	G	-6.049	6.95e-08	--
PCOS	rs12294258	11	30312239	FSHB, C11orf46	T	C	0.16039	1.3795	1.21 - 1.57	6.43e-07	imput	0.999	T	C	0.17263	1.1462	0.99 - 1.32	0.014033	imput	0.996	T	C	6.048	6.99e-08	++
PCOS	rs11031039	11	30314858	FSHB, C11orf46	A	C	0.16039	1.3795	1.21 - 1.57	6.44e-07	imput	0.999	A	C	0.17263	1.1462	0.99 - 1.32	0.014036	imput	0.996	A	C	6.048	7e-08	++
PCOS	rs12278989	11	30316822	FSHB, C11orf46	G	A	0.16787	1.403	1.23 - 1.6	7.55e-08	imput	0.999	G	A	0.17828	1.1306	0.98 - 1.3	0.01728	imput	0.998	A	G	-6.535	1.62e-08	--
PCOS	rs11031040	11	30317733	FSHB, C11orf46	G	T	0.16826	1.4014	1.23 - 1.6	7.85e-08	imput	0.996	G	T	0.17911	1.1299	0.98 - 1.3	0.018251	imput	0.993	T	G	-6.522	1.8e-08	--
PCOS	rs12271187	11	30319259	FSHB, C11orf46	A	G	0.16787	1.403	1.23 - 1.6	7.55e-08	imput	0.999	A	G	0.17821	1.1299	0.98 - 1.3	0.017691	imput	0.997	A	G	6.535	1.67e-08	++
PCOS	rs12271300	11	30319433	FSHB, C11orf46	A	G	0.16787	1.403	1.23 - 1.6	7.55e-08	imput	0.999	A	G	0.17828	1.1306	0.98 - 1.3	0.017286	imput	0.998	A	G	6.535	1.62e-08	++
PCOS	rs7123626	11	30325865	FSHB, C11orf46	A	G	0.16041	1.3793	1.21 - 1.57	6.45e-07	imput	0.999	A	G	0.17263	1.1462	0.99 - 1.32	0.014038	imput	0.996	A	G	6.048	7.01e-08	++
PCOS	rs12361594	11	30327006	FSHB, C11orf46	A	G	0.1604	1.3794	1.21 - 1.57	6.45e-07	imput	0.999	A	G	0.17263	1.1462	0.99 - 1.32	0.014045	imput	0.996	A	G	6.047	7.01e-08	++
PCOS	rs10835649	11	30329175	FSHB, C11orf46	G	A	0.16605	1.3989	1.23 - 1.59	7.72e-08	imput	0.99	G	A	0.17548	1.1375	0.99 - 1.31	0.012521	imput	0.985	A	G	-6.566	1.06e-08	--
PCOS	rs4071563	11	30336002	FSHB, C11orf46	A	G	0.16779	1.4043	1.23 - 1.6	6.23e-08	imput	0.999	A	G	0.17821	1.1351	0.99 - 1.31	0.015537	imput	0.997	A	G	6.535	1.2e-08	++
PCOS	rs11031047	11	30337523	FSHB, C11orf46	T	C	0.1708	1.3894	1.22 - 1.58	6.32e-08	imput	0.989	T	C	0.1791	1.1312	0.98 - 1.3	0.016684	imput	0.992	T	C	6.495	1.34e-08	++
PCOS	rs7947350	11	30338842	FSHB, C11orf46	G	A	0.16779	1.4043	1.23 - 1.6	6.23e-08	imput	0.999	G	A	0.1782	1.1351	0.99 - 1.31	0.015548	imput	0.997	A	G	-6.535	1.2e-08	--
PCOS	rs7929660	11	30339461	FSHB, C11orf46	G	A	0.16852	1.3969	1.23 - 1.59	9.63e-08	imput	0.996	G	A	0.17853	1.1345	0.99 - 1.31	0.014825	imput	0.994	A	G	-6.522	1.59e-08	--
PCOS	rs12363824	11	30342150	FSHB, C11orf46	A	G	0.16779	1.4043	1.23 - 1.6	6.23e-08	imput	0.999	A	G	0.17787	1.1353	0.99 - 1.31	0.014769	imput	0.997	A	G	6.528	1.12e-08	++
PCOS	rs6484479	11	30342495	FSHB, C11orf46	A	G	0.16779	1.4043	1.23 - 1.6	6.23e-08	imput	0.999	A	G	0.1782	1.1351	0.99 - 1.31	0.015556	imput	0.997	A	G	6.535	1.2e-08	++
PCOS	rs3858429	11	30343757	FSHB, C11orf46, C11orf46	T	C	0.16779	1.4043	1.23 - 1.6	6.23e-08	imput	0.999	T	C	0.1782	1.1351	0.99 - 1.31	0.015558	imput	0.997	T	C	6.535	1.2e-08	++
PCOS	rs4071558	11	30344591	FSHB, C11orf46, C11orf46	T	C	0.16787	1.4038	1.23 - 1.6	6.2e-08	imput	0.998	T	C	0.17815	1.1343	0.99 - 1.31	0.016002	imput	0.997	T	C	6.531	1.24e-08	++
PCOS	rs4071559	11	30344725	FSHB, C11orf46, MPPED2	T	C	0.16791	1.4035	1.23 - 1.6	6.18e-08	imput	0.998	T	C	0.17777	1.1342	0.99 - 1.31	0.015318	imput	0.997	T	C	6.522	1.17e-08	++
PCOS	chr11:30349487:D	11	30349487		C	CACTCTA	0.14782	1.3806	1.2 - 1.58	1.03e-07	imput	0.94	C	CACTCTA	0.15635	1.067	0.92 - 1.24	0.062281	imput	0.94	CACTCTA	C	-6.584	1.34e-07	--
PCOS	rs12278547	11	30354857	FSHB, C11orf46, MPPED2	C	T	0.16068	1.3779	1.21 - 1.57	5.5e-07	imput	0.997	C	T	0.17195	1.142	0.99 - 1.32	0.016703	imput	0.997	T	C	-6.018	7.71e-08	--
PCOS	rs7118949	11	30354895	FSHB, C11orf46, MPPED2	G	A	0.16067	1.3779	1.21 - 1.57	5.5e-07	imput	0.997	G	A	0.17195	1.142	0.99 - 1.32	0.016703	imput	0.997	A	G	-6.018	7.71e-08	--
PCOS	rs7121963	11	30354904	FSHB, C11orf46, MPPED2	C	A	0.16067	1.378	1.21 - 1.57	5.5e-07	imput	0.997	C	A	0.17165	1.1436	0.99 - 1.32	0.015011	imput	0.996	A	C	-6.011	6.7e-08	--
PCOS	rs7122449	11	30355197	FSHB, C11orf46, MPPED2	T	C	0.16067	1.3779	1.21 - 1.57	5.5e-07	imput	0.997	T	C	0.17165	1.1436	0.99 - 1.32	0.015011	imput	0.996	T	C	6.011	6.7e-08	++
PCOS	rs11512201	11	30355857	FSHB, C11orf46, MPPED2	T	C	0.16068	1.3779	1.21 - 1.57	5.5e-07	imput	0.997	T	C	0.17195	1.142	0.99 - 1.32	0.016704	imput	0.997	T	C	6.018	7.71e-08	++
PCOS	rs10835655	11	30355903	FSHB, C11orf46, MPPED2	T	C	0.16068	1.3779	1.21 - 1.57	5.5e-07	imput	0.997	T	C	0.17167	1.1436	0.99 - 1.32	0.01499	imput	0.996	T	C	6.011	6.69e-08	++
PCOS	rs12272134	11	30356420	FSHB, C11orf46, MPPED2	C	T	0.16068	1.3779	1.21 - 1.57	5.5e-07	imput	0.997	C	T	0.17195	1.142	0.99 - 1.32	0.016704	imput	0.997	T	C	-6.018	7.71e-08	--
PCOS	chr11:30357302:I	11	30357302		CA	C	0.1457	1.3579	1.18 - 1.56	1.88e-06	imput	0.96	CA	C	0.16312	1.1575	1.00 - 1.34	0.011935	imput	0.955	CA	C	5.791	1.39e-07	++
PCOS	rs7116893	11	30359231	C11orf46, C11orf46, MPPED2	G	A	0.16068	1.3778	1.21 - 1.57	5.5e-07	imput	0.997	G	A	0.17167	1.1436	0.99 - 1.32	0.014988	imput	0.996	A	G	-6.011	6.69e-08	--
PCOS	rs7117691	11	30359892	C11orf46, MPPED2	G	A	0.16068	1.3778	1.21 - 1.57	5.51e-07	imput	0.997	G	A	0.17195	1.142	0.99 - 1.32	0.016703	imput	0.997	A	G	-6.018	7.72e-08	--
PCOS	rs12278112	11	30360026	C11orf46, MPPED2	C	T	0.16068	1.3778	1.21 - 1.57	5.51e-07	imput	0.997	C	T	0.17195	1.142	0.99 - 1.32	0.016703	imput	0.997	T	C	-6.018	7.72e-08	--
PCOS	rs141402489	11	30360225	NA	A	G	0.16069	1.3776	1.21 - 1.57	5.53e-07	imput	0.997	A	G	0.17202	1.1428	0.99 - 1.32	0.016614	imput	0.996	A	G	6.018	7.69e-08	++
PCOS	rs11031052	11	30360794	C11orf46, MPPED2	T	C	0.16068	1.3777	1.21 - 1.57	5.51e-07	imput	0.997	T	C	0.17194	1.142	0.99 - 1.32	0.016706	imput	0.997	T	C	6.018	7.72e-08	++
PCOS	rs7926666	11	30363101	C11orf46, MPPED2	A	G	0.16081	1.374	1.2 - 1.57	5.68e-07	imput	0.995	A	G	0.17186	1.142	0.99 - 1.32	0.01668	imput	0.995	A	G	6.021	7.9e-08	++
PCOS	rs12285277	11	30363545	C11orf46, MPPED2	C	T	0.16098	1.3691	1.2 - 1.56	5.95e-07	imput	0.993	C	T	0.17147	1.1434	0.99 - 1.32	0.014946	imput	0.993	T	C	-6.015	7.11e-08	--
PCOS	chr11:30364195:D	11	30364195		T	TG	0.12804	1.3887	1.2 - 1.6	1.69e-06	imput	0.903	NA	NA	NA	1.1156	0.96 - 1.3	NA	imput	0.89	T	TG	5.185	1.692e-06	+?
PCOS	chr11:30364200:D	11	30364200		C	CAA	0.1282	1.3881	1.2 - 1.6	1.69e-06	imput	0.904	NA	NA	NA	1.1136	0.96 - 1.3	NA	imput	0.89	CAA	C	-5.192	1.685e-06	-?
PCOS	chr11:30365903:D	11	30365903		A	AAAT	0.16318	1.3237	1.16 - 1.51	5.66e-06	imput	0.972	A	AAAT	0.17386	1.1189	0.97 - 1.29	0.03289	imput	0.948	A	AAAT	5.775	1.251e-06	++
PCOS	rs11031056	11	30366528	C11orf46, MPPED2	A	T	0.16137	1.3687	1.2 - 1.56	4.85e-07	imput	0.992	A	T	0.17419	1.1436	0.99 - 1.32	0.015018	imput	0.98	A	T	6.054	6.05e-08	++
PCOS	chr11:30369162:I	11	30369162		GA	G	0.16111	1.3651	1.2 - 1.56	6.26e-07	imput	0.993	GA	G	0.17184	1.1433	0.99 - 1.32	0.015593	imput	0.986	G	GA	-6.035	7.83e-08	--
PCOS	rs12365913	11	30370218	C11orf46, MPPED2	G	A	0.16223	1.3646	1.2 - 1.56	7.6e-07	imput	0.991	G	A	0.17366	1.1444	0.99 - 1.32	0.014073	imput	0.976	A	G	-5.879	8.05e-08	--
PCOS	rs10835658	11	30371313	C11orf46, MPPED2	T	C	0.16115	1.3642	1.2 - 1.56	6.32e-07	imput	0.993	T	C	0.17231	1.1361	0.98 - 1.31	0.019861	imput	0.984	T	C	6.034	1.08e-07	++
PCOS	rs12363432	11	30371615	C11orf46, MPPED2	T	C	0.16115	1.364	1.19 - 1.56	6.34e-07	imput	0.993	T	C	0.17182	1.1432	0.99 - 1.32	0.015608	imput	0.985	T	C	6.035	7.93e-08	++
PCOS	rs74331022	11	30372818	NA	T	C	0.16117	1.3635	1.19 - 1.56	6.39e-07	imput	0.993	T	C	0.17154	1.1448	0.99 - 1.32	0.013991	imput	0.985	T	C	6.029	6.92e-08	++
PCOS	rs7949790	11	30374608	C11orf46, MPPED2	G	A	0.17618	1.3282	1.17 - 1.51	2.69e-06	imput	0.993	G	A	0.18114	1.1414	0.99 - 1.31	0.01015	imput	0.959	A	G	-6.142	1.55e-07	--
PCOS	rs11031058	11	30375889	C11orf46, MPPED2	T	C	0.1762	1.3278	1.17 - 1.51	2.71e-06	imput	0.994	T	C	0.18113	1.1413	0.99 - 1.31	0.010157	imput	0.959	T	C	6.143	1.56e-07	++
PCOS	rs76959488	11	30376314	NA	A	T	0.17574	1.3218	1.16 - 1.5	3.65e-06	imput	0.992	A	T	0.18074	1.1432	0.99 - 1.32	0.0088544	imput	0.959	A	T	6.163	1.7e-07	++
PCOS	rs10835660	11	30376902	C11orf46, MPPED2	C	A	0.17622	1.3275	1.17 - 1.51	2.72e-06	imput	0.994	C	A	0.18113	1.1413	0.99 - 1.31	0.010152	imput	0.959	A	C	-6.143	1.56e-07	--
PCOS	rs10835661	11	30381076	C11orf46, MPPED2	C	T	0.17735	1.3216	1.16 - 1.5	2.83e-06	imput	0.993	C	T	0.18421	1.1533	1.00 - 1.33	0.0077692	imput	0.928	T	C	-6.037	1.17e-07	--
PCOS	rs12294104	11	30382899	C11orf46, MPPED2	T	C	0.17639	1.3078	1.15 - 1.49	6.73e-06	imput	0.991	T	C	0.18042	1.1404	0.99 - 1.31	0.010906	imput	0.913	T	C	5.828	3.68e-07	++
PCOS	rs12223987	11	30395871	C11orf46, MPPED2	T	C	0.16759	1.3157	1.15 - 1.5	4.551e-06	imput	0.964	T	C	0.17849	1.1425	0.99 - 1.32	0.011999	imput	0.904	T	C	5.688	2.96e-07	++
PCOS	rs1784684	11	113939539	HTR3A, ZBTB16, NNMT	G	A	0.17511	0.7636	0.66 - 0.88	0.0034484	geno	1	G	A	0.17689	0.85987	0.75 - 0.99	0.00036265	geno	1	A	G	4.533	5.815e-06	++
PCOS	rs1791804	11	113939671	HTR3A, ZBTB16, NNMT	T	C	0.17505	0.76424	0.66 - 0.88	0.0034083	imput	0.998	T	C	0.17822	0.86597	0.75 - 0.99	0.00044119	imput	0.997	T	C	-4.503	6.716e-06	--
PCOS	rs1784683	11	113939783	HTR3A, ZBTB16, NNMT	G	A	0.17532	0.76289	0.66 - 0.88	0.0031452	imput	0.997	G	A	0.17815	0.86424	0.75 - 0.99	0.00043314	geno	1	A	G	4.525	6.048e-06	++
PCOS	rs3018331	11	113940469	HTR3A, ZBTB16, NNMT	A	C	0.17498	0.75658	0.66 - 0.87	0.0034652	geno	1	A	C	0.17618	0.86108	0.75 - 0.99	0.0003421	geno	1	A	C	-4.542	5.581e-06	--
PCOS	rs1672692	11	113945609	HTR3A, ZBTB16, NNMT	A	G	0.17549	0.75711	0.66 - 0.87	0.0030732	geno	1	A	G	0.17582	0.85734	0.75 - 0.99	0.00028113	geno	1	A	G	-4.603	4.166e-06	--
PCOS	rs2846625	11	113945804	HTR3A, ZBTB16, NNMT	C	T	0.82224	1.3206	1.15 - 1.52	0.0017213	imput	0.989	C	T	0.80544	1.1559	1.01 - 1.32	0.00020133	imput	0.923	T	C	-4.791	1.658e-06	--
PCOS	rs1614059	11	113946484	HTR3A, ZBTB16, NNMT	T	C	0.17563	0.75278	0.65 - 0.87	0.0023355	imput	0.984	T	C	0.17894	0.85459	0.74 - 0.98	0.00024469	imput	0.982	T	C	-4.69	2.734e-06	--
PCOS	rs1784692	11	113949232	HTR3A, ZBTB16, NNMT	C	T	0.17612	0.71835	0.62 - 0.83	0.00081626	geno	1	C	T	0.17474	0.82083	0.71 - 0.94	0.00016293	geno	1	T	C	4.988	6.1e-07	++
PCOS	rs1791800	11	113949740	HTR3A, ZBTB16, NNMT	A	G	0.17504	0.72268	0.63 - 0.83	0.0010122	imput	0.989	A	G	0.1738	0.82291	0.72 - 0.95	0.00017476	imput	0.987	A	G	-4.931	8.19e-07	--
PCOS	chr11:113949832:D	11	113949832		A	AAAAG	0.17521	0.72514	0.63 - 0.84	0.0012348	imput	0.98	A	AAAAG	0.1747	0.81886	0.71 - 0.94	0.0001288	imput	0.976	A	AAAAG	-4.936	7.96e-07	--
PCOS	rs28366051	12	22198999	ABCC9, CMAS, CMAS	C	T	0.049	0.53807	0.41 - 0.71	5.3155e-05	geno	1	C	T	0.06315	0.94203	0.76 - 1.17	0.036266	geno	1	T	C	4.441	8.946e-06	++
PCOS	rs405394	12	28240440	PTHLH, LOC100129646	A	G	0.68802	0.84719	0.76 - 0.94	0.00031203	geno	1	A	G	0.69609	0.86117	0.77 - 0.97	0.00027392	geno	1	A	G	-5.101	3.38e-07	--
PCOS	rs7969946	12	28264747	PTHLH, LOC100129646	A	G	0.56685	0.87014	0.79 - 0.96	0.0033973	geno	1	A	G	0.55866	0.85708	0.77 - 0.95	8.8563e-05	imput	0.903	A	G	-4.764	1.895e-06	--
PCOS	rs11049353	12	28266823	PTHLH, LOC100129646	G	A	0.56884	0.87525	0.79 - 0.97	0.0057372	imput	0.998	G	A	0.55894	0.8577	0.77 - 0.96	9.8757e-05	imput	0.902	A	G	4.62	3.845e-06	++
PCOS	rs4035202	12	28270948	PTHLH, LOC100129646	G	A	0.58763	0.88576	0.8 - 0.98	0.017155	imput	1	G	A	0.57624	0.85217	0.76 - 0.95	5.0227e-05	imput	0.9	A	G	4.433	9.299e-06	++
PCOS	rs899504	12	28271656	PTHLH, LOC100129646	T	C	0.58753	0.88615	0.8 - 0.98	0.017335	imput	0.999	T	C	0.57594	0.85105	0.76 - 0.95	4.7029e-05	imput	0.9	T	C	-4.44	9.004e-06	--
PCOS	rs2881788	12	28272574	PTHLH, LOC100129646	A	G	0.58754	0.88624	0.8 - 0.98	0.017059	imput	0.997	A	G	0.57551	0.85017	0.76 - 0.95	4.3832e-05	imput	0.9	A	G	-4.455	8.395e-06	--
PCOS	rs12317339	12	28671322	LOC729291, CCDC91, LOC100130792	G	T	0.4583	1.1347	1.02 - 1.26	0.011564	imput	0.984	G	T	0.46603	1.1742	1.05 - 1.31	3.3852e-05	imput	0.948	T	G	-4.6	4.221e-06	--
PCOS	rs11502741	12	28676960	LOC729291, CCDC91, LOC100130792	T	A	0.43297	1.1315	1.02 - 1.25	0.014138	imput	0.993	T	A	0.44185	1.1689	1.05 - 1.3	6.1179e-05	imput	0.955	A	T	-4.457	8.313e-06	--
PCOS	rs11049694	12	28680858	LOC729291, CCDC91, LOC100130792	C	A	0.43274	1.1322	1.02 - 1.25	0.013749	imput	0.993	C	A	0.44339	1.1666	1.05 - 1.3	5.9257e-05	imput	0.95	A	C	-4.469	7.842e-06	--
PCOS	rs11049695	12	28680867	LOC729291, CCDC91, LOC100130792	T	C	0.43274	1.1322	1.02 - 1.25	0.013743	imput	0.993	T	C	0.44338	1.1667	1.05 - 1.3	5.904e-05	imput	0.95	T	C	4.47	7.817e-06	++
PCOS	rs11049698	12	28688287	LOC729291, CCDC91, LOC100130792	A	G	0.43373	1.132	1.02 - 1.25	0.01386	imput	0.997	A	G	0.44064	1.1675	1.05 - 1.3	6.907e-05	imput	0.951	A	G	4.444	8.833e-06	++
PCOS	rs11049699	12	28688420	LOC729291, CCDC91, LOC100130792	T	C	0.43373	1.132	1.02 - 1.25	0.013866	imput	0.998	T	C	0.44064	1.1675	1.05 - 1.3	6.9078e-05	imput	0.951	T	C	4.444	8.839e-06	++
PCOS	rs12305750	12	28688691	LOC729291, CCDC91, LOC100130792	T	C	0.42657	1.1383	1.03 - 1.26	0.013194	imput	0.987	T	C	0.43857	1.1693	1.05 - 1.3	6.6377e-05	imput	0.941	T	C	4.463	8.064e-06	++
PCOS	rs2348418	12	28689514	LOC729291, CCDC91, LOC100130792	C	T	0.4495	1.1504	1.04 - 1.27	0.0037335	imput	0.997	C	T	0.45493	1.1598	1.04 - 1.29	0.00014492	imput	0.954	T	C	-4.664	3.096e-06	--
PCOS	rs1527578	12	28689836	LOC729291, CCDC91, LOC100130792	G	A	0.43374	1.132	1.02 - 1.25	0.01386	imput	0.998	G	A	0.44189	1.1707	1.05 - 1.3	5.9661e-05	imput	0.947	A	G	-4.466	7.961e-06	--
PCOS	rs16932891	12	28689988	LOC729291, CCDC91, LOC100130792	G	A	0.43373	1.132	1.02 - 1.25	0.013864	imput	0.998	G	A	0.44186	1.1708	1.05 - 1.3	5.9348e-05	imput	0.947	A	G	-4.467	7.935e-06	--
PCOS	rs7968515	12	28695847	LOC729291, CCDC91, LOC100130792	G	A	0.43074	1.1423	1.03 - 1.27	0.0083806	geno	1	G	A	0.44121	1.1707	1.05 - 1.3	5.8232e-05	imput	0.939	A	G	-4.604	4.14e-06	--
PCOS	rs2881910	12	28697392	LOC729291, CCDC91, LOC100130792	T	C	0.43317	1.1306	1.02 - 1.25	0.014027	imput	0.995	T	C	0.44214	1.1759	1.06 - 1.31	4.4162e-05	imput	0.938	T	C	4.508	6.538e-06	++
PCOS	rs7315631	12	28698244	LOC729291, CCDC91, LOC100130792	G	A	0.43326	1.1303	1.02 - 1.25	0.014064	imput	0.995	G	A	0.44062	1.1722	1.05 - 1.31	5.5469e-05	imput	0.941	A	G	-4.473	7.704e-06	--
PCOS	rs7316351	12	28698528	LOC729291, CCDC91, LOC100130792	A	G	0.43319	1.1307	1.02 - 1.25	0.013982	imput	0.995	A	G	0.44062	1.1722	1.05 - 1.31	5.5395e-05	imput	0.941	A	G	4.475	7.639e-06	++
PCOS	rs12307612	12	28719646	LOC100130792, FAR2	T	C	0.49123	1.1477	1.04 - 1.27	0.0010026	imput	0.997	T	C	0.49671	1.2097	1.09 - 1.35	4.5878e-05	imput	0.967	T	C	5.141	2.74e-07	++
PCOS	rs12307709	12	28719700	LOC100130792, FAR2	A	G	0.49123	1.1476	1.04 - 1.27	0.0010027	imput	0.997	A	G	0.49671	1.2097	1.09 - 1.35	4.5878e-05	imput	0.967	A	G	5.14	2.74e-07	++
PCOS	rs11049719	12	28720379	LOC100130792, FAR2	T	A	0.49121	1.1476	1.04 - 1.27	0.0010025	imput	0.997	T	A	0.49612	1.2104	1.09 - 1.35	4.6103e-05	imput	0.967	A	T	-5.14	2.75e-07	--
PCOS	rs11049720	12	28720410	LOC100130792, FAR2	G	A	0.49123	1.1476	1.04 - 1.27	0.0010026	imput	0.997	G	A	0.49616	1.2106	1.09 - 1.35	4.6019e-05	imput	0.967	A	G	-5.14	2.75e-07	--
PCOS	chr12:28720486:D	12	28720486		T	TCTCA	0.48586	1.1461	1.03 - 1.27	0.00076801	imput	0.992	T	TCTCA	0.49307	1.2148	1.09 - 1.35	2.6978e-05	imput	0.962	T	TCTCA	5.276	1.32e-07	++
PCOS	rs938081	12	28720613	LOC100130792, FAR2	G	A	0.49123	1.1476	1.04 - 1.27	0.0010026	imput	0.997	G	A	0.49616	1.2106	1.09 - 1.35	4.5999e-05	imput	0.967	A	G	-5.14	2.75e-07	--
PCOS	rs1912782	12	28721707	LOC100130792, FAR2	G	T	0.49123	1.1476	1.04 - 1.27	0.0010023	imput	0.997	G	T	0.49617	1.2106	1.09 - 1.35	4.603e-05	imput	0.967	T	G	-5.14	2.75e-07	--
PCOS	rs1355471	12	28721725	LOC100130792, FAR2	A	G	0.49117	1.1476	1.04 - 1.27	0.00099802	imput	0.997	A	G	0.49613	1.2109	1.09 - 1.35	4.4712e-05	imput	0.967	A	G	5.145	2.67e-07	++
PCOS	rs4931083	12	28721885	LOC100130792, FAR2	A	G	0.49123	1.1476	1.04 - 1.27	0.0010021	imput	0.997	A	G	0.49617	1.2106	1.09 - 1.35	4.6041e-05	imput	0.967	A	G	5.14	2.75e-07	++
PCOS	rs10843206	12	28722756	LOC100130792, FAR2	T	C	0.49123	1.1476	1.04 - 1.27	0.0010019	imput	0.997	T	C	0.49616	1.2106	1.09 - 1.35	4.5997e-05	imput	0.967	T	C	5.14	2.74e-07	++
PCOS	rs10843207	12	28722862	LOC100130792, FAR2	G	A	0.49123	1.1476	1.04 - 1.27	0.0010017	imput	0.997	G	A	0.49616	1.2106	1.09 - 1.35	4.6002e-05	imput	0.967	A	G	-5.14	2.74e-07	--
PCOS	rs7971717	12	28723020	LOC100130792, FAR2	C	T	0.49121	1.1477	1.04 - 1.27	0.0010002	imput	0.997	C	T	0.49617	1.2107	1.09 - 1.35	4.5901e-05	imput	0.968	T	C	-5.141	2.73e-07	--
PCOS	rs1581076	12	28723657	LOC100130792, FAR2	G	A	0.49356	1.1446	1.03 - 1.27	0.00094766	imput	0.997	G	A	0.50019	1.2152	1.09 - 1.35	5.0073e-05	imput	0.975	A	G	-5.139	2.76e-07	--
PCOS	rs10843210	12	28728733	LOC100130792, FAR2	C	T	0.48164	1.1579	1.05 - 1.28	0.001234	geno	1	C	T	0.49318	1.2264	1.1 - 1.37	5.1605e-05	geno	1	T	C	-5.078	3.82e-07	--
PCOS	rs10771435	12	28735702	LOC100130792, FAR2	T	C	0.44754	1.1388	1.03 - 1.26	0.015045	imput	0.987	T	C	0.46316	1.205	1.08 - 1.34	3.5998e-05	imput	0.947	T	C	4.519	6.206e-06	++
PCOS	rs11049730	12	28739845	LOC100130792, FAR2	A	G	0.44007	1.1495	1.04 - 1.27	0.0089354	imput	0.96	A	G	0.45179	1.1785	1.06 - 1.31	8.8256e-05	imput	0.923	A	G	4.524	6.073e-06	++
PCOS	rs10083228	13	40532132	COG6, LOC646982	C	G	0.032889	1.6873	1.3 - 2.19	3.49e-06	imput	0.924	NA	NA	NA	0.99991	0.74 - 1.34	NA	imput	0.423	C	G	4.64	3.487e-06	+?
PCOS	rs7337751	13	71895852	ATXN8OS, DACH1	G	T	0.69397	0.81825	0.73 - 0.91	0.00010167	geno	1	G	T	0.68622	0.83559	0.74 - 0.94	0.014753	geno	1	T	G	4.544	5.512e-06	++
PCOS	rs1760904	14	20852029	PARP2, TEP1, KLHL33	G	A	0.46974	0.80523	0.73 - 0.89	0.00013366	geno	1	G	A	0.49103	0.9357	0.84 - 1.04	0.0070138	geno	1	A	G	4.659	3.18e-06	++
PCOS	rs1760903	14	20852817	PARP2, TEP1, KLHL33	A	G	0.44923	0.80233	0.72 - 0.89	0.00029553	geno	1	A	G	0.47201	0.94077	0.85 - 1.05	0.0075015	geno	1	A	G	-4.491	7.091e-06	--
PCOS	rs16959273	15	34935257	GOLGA8B, GJD2	A	G	0.094374	1.3959	1.18 - 1.65	7.31e-06	imput	0.96	NA	NA	NA	1.0216	0.85 - 1.22	NA	imput	0.338	A	G	4.485	7.308e-06	+?
PCOS	chr15:34937778:D	15	34937778		C	CTGAGGCAGAAGAA	0.094444	1.41	1.2 - 1.66	3.57e-06	imput	0.963	NA	NA	NA	1.0208	0.85 - 1.22	NA	imput	0.337	CTGAGGCAGAAGAA	C	-4.635	3.571e-06	-?
PCOS	rs141899334	15	34945713	NA	C	T	0.094345	1.4201	1.21 - 1.67	2.99e-06	imput	0.964	NA	NA	NA	1.0211	0.85 - 1.22	NA	imput	0.337	T	C	-4.671	2.994e-06	-?
PCOS	rs76519333	15	34947633	NA	T	C	0.094248	1.4239	1.21 - 1.68	2.82e-06	imput	0.965	NA	NA	NA	1.02	0.85 - 1.22	NA	imput	0.338	T	C	4.683	2.823e-06	+?
PCOS	rs12446759	16	81773003	CMIP, PLCG2	A	G	0.61236	1.228	1.1 - 1.37	3.02e-06	imput	0.916	NA	NA	NA	1.0315	0.92 - 1.15	NA	imput	0.897	A	G	4.669	3.022e-06	+?
PCOS	rs12444183	16	81773209	CMIP, PLCG2	G	A	0.61889	1.2505	1.12 - 1.39	5.35e-06	geno	1	G	A	0.60944	1.0259	0.92 - 1.14	0.27578	geno	1	A	G	-4.185	2.847e-05	--
PCOS	rs8065095	17	29010634	LRRC37B2, SUZ12P	C	T	0.12669	1.1896	1.03 - 1.38	0.011525	imput	0.976	C	T	0.12234	1.2809	1.08 - 1.51	0.00010326	imput	0.958	T	C	-4.432	9.341e-06	--
PCOS	rs11653259	17	29012817	LRRC37B2, SUZ12P	C	T	0.12344	1.1856	1.02 - 1.38	0.013891	imput	0.993	C	T	0.11775	1.3107	1.11 - 1.55	6.844e-05	imput	0.978	T	C	-4.445	8.8e-06	--
PCOS	chr17:29130183:I	17	29130183		CA	C	0.12693	1.1599	1.00 - 1.35	0.019666	imput	0.958	CA	C	0.12199	1.3119	1.11 - 1.55	3.956e-05	imput	0.908	CA	C	4.43	9.434e-06	++
PCOS	rs62621401	17	48628160	EPN3, CACNA1G	G	A	0.022837	1.7623	1.3 - 2.4	5.26e-06	imput	0.997	NA	NA	NA	0.90171	0.65 - 1.25	NA	imput	0.78	A	G	-4.554	5.258e-06	-?
PCOS	rs8082439	17	48629291	EPN3, SPATA20, CACNA1G	A	G	0.022838	1.7629	1.3 - 2.4	5.21e-06	imput	0.997	NA	NA	NA	0.89916	0.65 - 1.24	NA	imput	0.787	A	G	4.556	5.214e-06	+?
PCOS	rs75999477	17	48631125	NA	A	G	0.022842	1.7635	1.3 - 2.4	5.17e-06	imput	0.997	NA	NA	NA	0.89855	0.65 - 1.24	NA	imput	0.789	A	G	4.558	5.17e-06	+?
PCOS	rs4296303	17	48632354	EPN3, SPATA20, CACNA1G	T	C	0.022836	1.7644	1.3 - 2.4	5.1e-06	imput	0.997	NA	NA	NA	0.89995	0.65 - 1.25	NA	imput	0.799	T	C	4.561	5.099e-06	+?
PCOS	rs11559099	17	48633043	EPN3, SPATA20, CACNA1G	A	G	0.02283	1.7651	1.3 - 2.4	5.05e-06	imput	0.997	NA	NA	NA	0.89447	0.65 - 1.24	NA	imput	0.802	A	G	4.563	5.049e-06	+?
PCOS	rs198536	17	48636997	SPATA20, CACNA1G, CACNA1G	C	T	0.052038	1.5066	1.22 - 1.86	5.65e-06	geno	1	C	T	0.051668	0.77808	0.61 - 0.99	0.047345	geno	1	T	C	-2.2	0.02782	-+
PCOS	rs198537	17	48637519	SPATA20, CACNA1G, CACNA1G	T	C	0.052347	1.5326	1.24 - 1.89	2.58e-06	imput	0.984	T	C	0.054268	0.7835	0.62 - 0.99	0.039069	imput	0.961	T	C	2.273	0.02306	+-
PCOS	rs107067	17	48654942	SPATA20, CACNA1G, ABCC3	A	T	0.065263	1.3969	1.15 - 1.7	9.79e-06	imput	0.921	NA	NA	NA	0.817	0.67 - 0.99	NA	imput	0.8	A	T	4.422	9.791e-06	+?
PCOS	rs198554	17	48658402	SPATA20, CACNA1G, ABCC3	A	G	0.06376	1.4467	1.19 - 1.76	6.23e-06	imput	0.902	NA	NA	NA	0.75162	0.6 - 0.94	NA	imput	0.873	A	G	4.519	6.226e-06	+?
PCOS	rs6037679	20	3841384	C20orf29, VISA, PANK2	T	C	0.049461	1.5297	1.23 - 1.9	4.82e-06	imput	0.909	T	C	0.057624	0.99275	0.79 - 1.25	0.74457	imput	0.935	T	C	3.292	0.0009964	+-
PCOS	rs6133068	20	3841789	C20orf29, VISA, PANK2	A	G	0.053871	1.5438	1.25 - 1.9	3.54e-06	imput	0.938	A	G	0.058929	0.99958	0.8 - 1.25	0.77239	imput	0.956	A	G	3.364	0.0007678	+-
PCOS	rs2326369	20	3842984	C20orf29, VISA, PANK2	T	C	0.056343	1.5234	1.24 - 1.87	7.98e-06	geno	1	T	C	0.060459	0.98858	0.79 - 1.24	0.64923	geno	1	T	C	3.127	0.001768	+-
PCOS	rs6107363	20	3863917	VISA, PANK2	T	C	0.082292	1.4055	1.18 - 1.67	6.51e-06	imput	0.985	NA	NA	NA	0.90965	0.76 - 1.08	NA	imput	0.863	T	C	4.509	6.512e-06	+?
PCOS	rs6052141	20	3864537	VISA, PANK2	C	T	0.082702	1.4044	1.18 - 1.67	8.84e-06	imput	0.987	NA	NA	NA	0.90125	0.76 - 1.07	NA	imput	0.85	T	C	-4.444	8.837e-06	-?
PCOS	chr21:22254275:D	21	22254275		A	AT	0.041209	1.7023	1.35 - 2.15	4.07e-06	imput	0.964	NA	NA	NA	0.90703	0.72 - 1.14	NA	imput	0.638	A	AT	4.608	4.066e-06	+?
T	rs116209262	1	8323168	NA	T	C	0.027242	21.412	4.7289	5.96e-06	imput	0.915	NA	NA	NA	NA	NA	NA	imput	0.441	T	C	4.528	5.958e-06	+?
T	rs60588317	1	32010291	LOC149086, TINAGL1	C	T	0.024027	2.2523	4.9999	0.65237	imput	0.944	C	T	0.021373	44.801	9.8759	5.72e-06	imput	0.929	T	C	-3.673	0.0002394	--
T	rs56284497	1	51808467	TTC39A, EPS15	T	C	0.022963	-7.695	4.9263	0.11828	imput	0.996	T	C	0.028276	52.836	8.3108	2.05e-10	imput	0.948	T	C	3.681	0.0002325	-+
T	rs6673415	1	51809479	TTC39A, EPS15	G	A	0.022963	-7.6965	4.9263	0.11821	imput	0.997	G	A	0.028232	53.302	8.35	1.73e-10	imput	0.951	A	G	-3.7	0.0002157	+-
T	rs57519873	1	51811185	TTC39A, EPS15	T	C	0.022965	-7.6982	4.9261	0.11811	imput	0.998	T	C	0.028168	53.431	8.3619	1.66e-10	imput	0.956	T	C	3.704	0.0002119	-+
T	rs72694121	1	51815091	NA	T	C	0.022964	-7.6988	4.9261	0.11809	imput	0.998	T	C	0.028162	53.458	8.3646	1.65e-10	imput	0.957	T	C	3.705	0.0002112	-+
T	rs72694122	1	51815124	NA	A	C	0.022964	-7.6988	4.9261	0.11809	imput	0.998	A	C	0.028162	53.458	8.3646	1.65e-10	imput	0.957	A	C	3.705	0.0002112	-+
T	rs55915918	1	51815588	TTC39A, EPS15	C	T	0.022964	-7.6988	4.9261	0.11809	imput	0.998	C	T	0.028161	53.457	8.3647	1.65e-10	imput	0.957	T	C	-3.705	0.0002114	+-
T	rs55880270	1	51818481	TTC39A, EPS15, EPS15	G	A	0.022964	-7.6988	4.9261	0.11809	imput	0.998	G	A	0.028159	53.463	8.3651	1.65e-10	imput	0.957	A	G	-3.705	0.0002111	+-
T	rs41292515	1	51820016	TTC39A, EPS15, LOC441884	A	T	0.022965	-7.6989	4.926	0.11808	imput	0.998	A	T	0.028158	53.472	8.3658	1.64e-10	imput	0.957	A	T	3.706	0.0002108	-+
T	rs111652808	1	51822948	NA	C	G	0.022965	-7.6989	4.926	0.11808	imput	0.998	C	G	0.028154	53.475	8.373	1.7e-10	imput	0.956	C	G	3.702	0.000214	-+
T	rs116237704	1	152661138	NA	NA	NA	NA	NA	NA	NA	imput	0.716	C	T	0.041118	17.935	3.9525	5.69e-06	imput	0.899	T	C	-4.538	5.687e-06	?-
T	rs151299334	1	152661173	NA	NA	NA	NA	NA	NA	NA	imput	0.716	A	T	0.041118	17.935	3.9525	5.69e-06	imput	0.899	A	T	4.538	5.687e-06	?+
T	rs141223319	1	152661760	NA	NA	NA	NA	NA	NA	NA	imput	0.716	A	G	0.041118	17.935	3.9525	5.69e-06	imput	0.899	A	G	4.538	5.687e-06	?+
T	rs77953280	1	152698223	NA	NA	NA	NA	NA	NA	NA	imput	0.714	A	T	0.041559	17.42	3.8776	7.04e-06	imput	0.908	A	T	4.493	7.037e-06	?+
T	rs4415566	1	190783897	LOC440704, RGS18	A	T	0.77086	-8.7377	1.8844	3.54e-06	imput	0.909	NA	NA	NA	NA	NA	NA	imput	0.806	A	T	-4.637	3.539e-06	-?
T	rs10800968	1	190812389	LOC440704, RGS18	T	G	0.80582	-8.5248	1.9294	9.95e-06	imput	0.995	T	G	0.83341	0.29427	1.9256	0.87854	imput	0.973	T	G	-2.842	0.004484	-+
T	rs10920808	1	190813083	LOC440704, RGS18	C	A	0.80558	-8.5865	1.9278	8.43e-06	imput	0.998	C	A	0.83518	0.28146	1.924	0.88369	imput	0.986	A	C	2.871	0.004096	+-
T	rs4845251	1	190815260	LOC440704, RGS18	T	G	0.80543	-8.6105	1.9267	7.854e-06	imput	0.999	T	G	0.83616	0.27586	1.9228	0.88592	imput	0.994	T	G	-2.883	0.003941	-+
T	rs4845252	1	190815354	LOC440704, RGS18	G	A	0.80543	-8.6109	1.9266	7.843e-06	imput	0.999	G	A	0.83619	0.27325	1.9229	0.887	imput	0.994	A	G	2.884	0.003926	+-
T	rs12146125	1	190818105	LOC440704, RGS18	T	G	0.80533	-8.6256	1.9257	7.49e-06	imput	1	T	G	0.83687	0.27112	1.9218	0.88781	imput	0.999	T	G	-2.891	0.003836	-+
T	rs10920810	1	190818216	LOC440704, RGS18	C	A	0.80532	-8.626	1.9257	7.485e-06	geno	1	C	A	0.83686	0.26927	1.9217	0.88856	geno	1	A	C	2.892	0.003825	+-
T	rs10800972	1	190818256	LOC440704, RGS18	C	A	0.80532	-8.626	1.9257	7.485e-06	geno	1	C	A	0.83855	0.3334	1.9259	0.86256	geno	1	A	C	2.868	0.004135	+-
T	rs10800973	1	190818297	LOC440704, RGS18	G	A	0.8053	-8.624	1.9258	7.53e-06	imput	1	G	A	0.83696	0.26492	1.9221	0.89038	imput	0.999	A	G	2.893	0.003816	+-
T	rs2419925	1	190819195	LOC440704, RGS18	T	A	0.80473	-8.5712	1.9287	8.83e-06	imput	0.994	T	A	0.83698	0.25878	1.9226	0.89293	imput	0.997	A	T	2.873	0.00407	+-
T	chr1:190819443:D	1	190819443		A	AAT	0.79761	-8.692	1.9108	5.39e-06	imput	0.972	A	AAT	0.83479	0.41195	1.9474	0.83247	imput	0.982	A	AAT	-2.886	0.003906	-+
T	rs6703856	1	190821209	LOC440704, RGS18	G	A	0.79912	-8.9516	1.9251	3.32e-06	imput	0.985	G	A	0.83717	0.44317	1.9301	0.8184	imput	0.987	A	G	2.94	0.003284	+-
T	rs10800976	1	190822055	LOC440704, RGS18	C	T	0.80875	-8.9844	1.9525	4.19e-06	imput	0.986	C	T	0.84314	0.40546	1.9514	0.8354	imput	0.99	T	C	2.924	0.00346	+-
T	rs10753958	1	190822447	LOC440704, RGS18	A	G	0.8087	-8.9757	1.9524	4.28e-06	imput	0.987	A	G	0.84314	0.40458	1.9513	0.83574	imput	0.99	A	G	-2.921	0.003488	-+
T	rs2118650	1	190823688	LOC440704, RGS18	T	G	0.80467	-8.8044	1.9428	5.85e-06	imput	0.973	T	G	0.84083	0.3703	1.954	0.84969	imput	0.979	T	G	-2.891	0.003845	-+
T	rs10800978	1	190824381	LOC440704, RGS18	G	A	0.808	-8.7745	1.9509	6.87e-06	imput	0.987	G	A	0.84188	0.45004	1.9357	0.81615	imput	0.993	A	G	2.836	0.004572	+-
T	chr1:190825832:D	1	190825832		A	ATAAG	0.80763	-8.7156	1.9503	7.87e-06	imput	0.987	A	ATAAG	0.84035	0.35901	1.9336	0.85271	imput	0.989	A	ATAAG	-2.851	0.004355	-+
T	rs4845254	1	190830170	LOC440704, RGS18	T	A	0.80732	-8.6376	1.9478	9.23e-06	imput	0.991	T	A	0.84205	0.45072	1.9364	0.81595	imput	0.996	A	T	2.793	0.005217	+-
T	rs1438530	1	190834375	LOC440704, RGS18	G	A	0.80399	-8.796	1.9277	5.04e-06	imput	0.992	G	A	0.84155	0.51138	1.9355	0.79162	imput	0.993	A	G	2.856	0.004292	+-
T	rs1963433	1	190851578	LOC440704, RGS18	T	C	0.7776	-8.789	1.8954	3.53e-06	imput	0.924	T	C	0.81849	0.79667	1.8893	0.67327	imput	0.904	T	C	-2.788	0.005296	-+
T	rs1837224	1	190852915	LOC440704, RGS18	T	C	0.80258	-8.7023	1.941	7.35e-06	imput	0.997	T	C	0.84065	0.25304	1.9316	0.89578	imput	0.991	T	C	-2.902	0.003712	-+
T	rs2419927	1	190853182	LOC440704, RGS18	A	T	0.80251	-8.6942	1.9409	7.48e-06	imput	0.996	A	T	0.84042	0.1978	1.946	0.91904	imput	0.987	A	T	-2.921	0.003491	-+
T	rs6697028	1	190854008	LOC440704, RGS18	C	T	0.80257	-8.7023	1.941	7.35e-06	imput	0.997	C	T	0.8408	0.2489	1.932	0.89749	imput	0.991	T	C	2.903	0.003693	+-
T	rs1030921	1	190854143	LOC440704, RGS18	C	A	0.80257	-8.7023	1.941	7.35e-06	imput	0.997	C	A	0.8408	0.24888	1.932	0.8975	imput	0.991	A	C	2.903	0.003693	+-
T	rs1030924	1	190854462	LOC440704, RGS18	T	G	0.80129	-8.6962	1.9386	7.27e-06	imput	0.99	T	G	0.84012	0.27141	1.9313	0.88824	imput	0.985	T	G	-2.896	0.003778	-+
T	rs10800989	1	190855881	LOC440704, RGS18	T	C	0.80116	-8.5814	1.9268	8.439e-06	imput	1	T	C	0.83873	-0.032148	1.915	0.98661	imput	0.999	T	C	-2.992	0.002775	--
T	rs6685733	1	190856030	LOC440704, RGS18	G	A	0.80116	-8.5814	1.9268	8.439e-06	imput	1	G	A	0.83873	-0.032163	1.915	0.9866	imput	0.999	A	G	2.992	0.002775	++
T	rs6688520	1	190856240	LOC440704, RGS18	C	T	0.80115	-8.5811	1.9267	8.44e-06	imput	1	C	T	0.83873	-0.032395	1.915	0.9865	imput	0.999	T	C	2.992	0.002773	++
T	rs6686343	1	190856627	LOC440704, RGS18	C	A	0.80115	-8.5811	1.9267	8.44e-06	imput	1	C	A	0.83873	-0.032628	1.915	0.98641	imput	0.999	A	C	2.992	0.002773	++
T	chr1:190857511:D	1	190857511		C	CA	0.80115	-8.5809	1.9267	8.44e-06	imput	1	C	CA	0.83873	-0.033188	1.9149	0.98617	imput	0.999	CA	C	2.992	0.002771	++
T	rs10920829	1	190857871	LOC440704, RGS18	A	C	0.80115	-8.5807	1.9267	8.444e-06	imput	1	A	C	0.83872	-0.033142	1.9149	0.98619	imput	0.999	A	C	-2.992	0.002772	--
T	rs2419928	1	190858508	LOC440704, RGS18	G	A	0.80115	-8.5807	1.9267	8.444e-06	imput	1	G	A	0.83872	-0.033366	1.9149	0.9861	imput	0.999	A	G	2.992	0.002771	++
T	rs2419929	1	190858591	LOC440704, RGS18	A	G	0.80115	-8.5807	1.9267	8.444e-06	imput	1	A	G	0.83878	-0.022106	1.9153	0.99079	imput	0.999	A	G	-2.988	0.002811	--
T	rs10920830	1	190859987	LOC440704, RGS18	C	A	0.80097	-8.5735	1.9261	8.54e-06	imput	0.999	C	A	0.83842	-0.0094569	1.9142	0.99606	imput	0.997	A	C	2.981	0.002871	++
T	rs6699971	1	190860691	LOC440704, RGS18	G	A	0.80115	-8.5807	1.9267	8.444e-06	geno	1	G	A	0.83855	-0.032595	1.9139	0.98641	geno	1	A	G	2.992	0.002774	++
T	rs10920831	1	190862150	LOC440704, RGS18	T	C	0.80115	-8.5807	1.9267	8.444e-06	imput	1	T	C	0.83872	-0.033233	1.9149	0.98615	imput	0.999	T	C	-2.992	0.002771	--
T	rs12039354	1	190862268	LOC440704, RGS18	A	G	0.80115	-8.5807	1.9267	8.444e-06	imput	1	A	G	0.83871	-0.032035	1.9149	0.98665	imput	0.999	A	G	-2.992	0.002776	--
T	rs1936979	1	190874670	LOC440704, RGS18	C	T	0.80072	-8.5902	1.9272	8.3e-06	imput	0.996	C	T	0.83546	0.11918	1.904	0.95009	imput	0.983	T	C	2.935	0.003335	+-
T	chr1:190876972:I	1	190876972		AT	A	0.79475	-8.5575	1.9232	8.6e-06	imput	0.972	AT	A	0.83302	0.30989	1.9113	0.8712	imput	0.971	A	AT	2.856	0.004292	+-
T	chr1:190876973:I	1	190876973		TA	T	0.80114	-8.583	1.9268	8.4e-06	imput	0.999	TA	T	0.83824	0.04348	1.9141	0.98188	imput	0.997	T	TA	2.963	0.003047	+-
T	rs1936990	1	190878825	LOC440704, RGS18	C	T	0.80129	-8.6178	1.9272	7.76e-06	imput	0.999	C	T	0.83834	0.044157	1.9143	0.9816	imput	0.998	T	C	2.974	0.002939	+-
T	rs4845257	1	190893913	LOC440704, RGS18	G	T	0.80157	-8.6898	1.928	6.57e-06	imput	0.999	G	T	0.83628	0.0067743	1.9148	0.99718	imput	0.987	T	G	3.012	0.002592	+-
T	rs4373765	1	190894511	LOC440704, RGS18	A	G	0.80157	-8.6898	1.928	6.57e-06	imput	0.999	A	G	0.83628	0.0068698	1.9148	0.99714	imput	0.987	A	G	-3.012	0.002593	-+
T	rs10920839	1	190899185	LOC440704, RGS18	C	T	0.80157	-8.6899	1.928	6.57e-06	imput	0.999	C	T	0.83591	-0.0035164	1.9142	0.99853	imput	0.987	T	C	3.016	0.002559	++
T	rs12025636	1	190901190	LOC440704, RGS18	G	A	0.80157	-8.6898	1.928	6.57e-06	imput	0.999	G	A	0.83587	-0.0047614	1.9142	0.99802	imput	0.987	A	G	3.017	0.002555	++
T	rs114723107	1	231875495	NA	A	G	0.025583	20.591	4.6506	9.52e-06	imput	0.991	NA	NA	NA	NA	NA	NA	imput	0.352	A	G	4.428	9.524e-06	+?
T	rs2812383	1	231883465	TSNAX, DISC1 DISC1, DISC2	T	C	0.97327	-20.335	4.583	9.12e-06	imput	0.983	NA	NA	NA	NA	NA	NA	imput	0.373	T	C	-4.437	9.123e-06	-?
T	rs511659	1	244134388	AKT3, ZNF238	T	C	0.31108	7.43	1.6368	5.64e-06	imput	0.969	NA	NA	NA	NA	NA	NA	imput	0.588	T	C	4.539	5.64e-06	+?
T	rs56246267	2	24868041	ITSN2, NCOA1 NCOA1, C2orf79	C	T	0.033509	2.2949	4.6213	0.61948	imput	0.962	C	T	0.036599	27.306	6.1325	8.48e-06	imput	0.964	T	C	-3.642	0.0002705	--
T	rs6733197	2	24869151	ITSN2, NCOA1 NCOA1, C2orf79	T	C	0.033556	2.3487	4.6209	0.61126	imput	0.962	T	C	0.036588	27.655	6.1808	7.66e-06	imput	0.964	T	C	3.666	0.0002464	++
T	rs55881117	2	24878353	ITSN2, NCOA1 NCOA1, C2orf79	G	C	0.034213	2.9825	4.5067	0.50811	imput	0.964	G	C	0.036009	35.417	7.1904	8.41e-07	imput	0.963	C	G	-4.104	4.058e-05	--
T	rs17046446	2	24881666	ITSN2, NCOA1 NCOA1, C2orf79	A	C	0.037578	2.748	4.0033	0.49243	geno	1	A	C	0.037487	32.815	7.407	9.41e-06	imput	0.947	A	C	3.752	0.0001752	++
T	rs74895606	2	81236531	NA	A	G	0.068791	15.347	3.0231	3.84e-07	imput	0.97	NA	NA	NA	NA	NA	NA	imput	0.446	A	G	5.077	3.84e-07	+?
T	rs75232168	2	81276916	NA	T	C	0.070107	15.567	3.0173	2.48e-07	imput	0.959	NA	NA	NA	NA	NA	NA	imput	0.443	T	C	5.159	2.48e-07	+?
T	rs112094048	2	81309354	NA	A	G	0.073257	14.825	2.8779	2.59e-07	imput	0.968	NA	NA	NA	NA	NA	NA	imput	0.434	A	G	5.151	2.59e-07	+?
T	rs77536422	2	81313467	NA	C	T	0.072415	15.042	2.8766	1.7e-07	imput	0.979	NA	NA	NA	NA	NA	NA	imput	0.458	T	C	-5.229	1.7e-07	-?
T	rs12475995	2	81344011	CTNNA2, LOC100130565	G	A	0.072993	14.962	2.8604	1.69e-07	imput	0.983	NA	NA	NA	NA	NA	NA	imput	0.455	A	G	-5.231	1.69e-07	-?
T	rs111684227	2	81361042	NA	T	G	0.072049	15.261	2.8906	1.3e-07	imput	0.968	NA	NA	NA	NA	NA	NA	imput	0.458	T	G	5.279	1.3e-07	+?
T	rs74585555	2	81442100	NA	A	G	0.070257	15.561	2.9299	1.09e-07	imput	0.954	NA	NA	NA	NA	NA	NA	imput	0.425	A	G	5.311	1.09e-07	+?
T	rs13001181	2	81517993	LOC100130565, LOC100130209	G	A	0.087583	12.541	2.6741	2.73e-06	imput	0.964	NA	NA	NA	NA	NA	NA	imput	0.419	A	G	-4.69	2.733e-06	-?
T	rs4361148	2	81539839	LOC100130565, LOC100130209	G	A	0.086829	12.532	2.6851	3.05e-06	imput	0.961	NA	NA	NA	NA	NA	NA	imput	0.437	A	G	-4.667	3.052e-06	-?
T	rs13000313	2	81547456	LOC100130565, LOC100130209	T	G	0.092584	11.744	2.6413	8.75e-06	imput	0.933	NA	NA	NA	NA	NA	NA	imput	0.432	T	G	4.446	8.745e-06	+?
T	rs1519787	2	151572662	RND3, LOC344332	NA	NA	NA	NA	NA	NA	imput	0.801	T	A	0.025855	22.772	4.3859	2.08e-07	imput	0.983	A	T	-5.192	2.08e-07	?-
T	rs1519788	2	151572877	RND3, LOC344332	NA	NA	NA	NA	NA	NA	imput	0.801	G	A	0.026205	22.357	4.3399	2.58e-07	geno	1	A	G	-5.151	2.59e-07	?-
T	rs71415105	2	151583556	NA	NA	NA	NA	NA	NA	NA	imput	0.835	C	G	0.029737	20.691	4.3307	1.77e-06	imput	0.928	C	G	4.778	1.772e-06	?+
T	rs62171575	2	160415710	LOC728059, BAZ2B, LOC643072	A	C	0.023201	4.1604	5.0207	0.40731	imput	0.995	A	C	0.028395	36.934	7.6462	1.36e-06	imput	0.905	A	C	4.145	3.4e-05	++
T	rs113595520	3	21507663	NA	G	A	0.032281	18.993	4.2973	9.88e-06	imput	0.993	NA	NA	NA	NA	NA	NA	imput	0.571	A	G	-4.42	9.878e-06	-?
T	rs77195103	3	21509150	NA	C	T	0.032339	18.991	4.2922	9.66e-06	imput	0.997	NA	NA	NA	NA	NA	NA	imput	0.571	T	C	-4.425	9.663e-06	-?
T	rs111523959	3	21510622	NA	C	A	0.032338	18.991	4.292	9.65e-06	imput	0.997	NA	NA	NA	NA	NA	NA	imput	0.568	A	C	-4.425	9.654e-06	-?
T	rs112806030	3	21510746	NA	A	G	0.032337	18.992	4.292	9.65e-06	imput	0.997	NA	NA	NA	NA	NA	NA	imput	0.57	A	G	4.425	9.65e-06	+?
T	rs113244980	3	21517420	NA	G	A	0.032345	18.983	4.2919	9.73e-06	imput	0.995	NA	NA	NA	NA	NA	NA	imput	0.547	A	G	-4.423	9.731e-06	-?
T	rs78498874	3	21522095	NA	A	G	0.032323	19.018	4.3001	9.75e-06	imput	0.993	NA	NA	NA	NA	NA	NA	imput	0.547	A	G	4.423	9.745e-06	+?
T	rs77807423	3	21522622	NA	G	A	0.032077	19.453	4.3975	9.71e-06	imput	0.945	NA	NA	NA	NA	NA	NA	imput	0.542	A	G	-4.424	9.708e-06	-?
T	rs192099504	3	43347212	NA	T	C	0.033127	24.776	5.5716	8.72e-06	imput	0.924	NA	NA	NA	NA	NA	NA	imput	0.453	T	C	4.447	8.716e-06	+?
T	rs62285878	3	151088019	P2RY13, P2RY12, IGSF10	A	G	0.065256	-1.9855	2.9868	0.50621	imput	0.96	A	G	0.056651	16.554	3.5033	2.3e-06	imput	0.904	A	G	3.068	0.002156	-+
T	rs79367820	3	151089263	NA	T	A	0.068919	-2.3794	2.9015	0.41218	imput	0.962	T	A	0.058569	15.765	3.4479	4.82e-06	imput	0.894	A	T	-2.85	0.00437	+-
T	rs4865203	4	58101617	LOC255130, SRIL	T	C	0.25931	7.5777	1.7089	9.24e-06	imput	0.977	NA	NA	NA	NA	NA	NA	imput	0.779	T	C	4.434	9.241e-06	+?
T	rs6850740	4	58101831	LOC255130, SRIL	G	A	0.25916	7.5753	1.7058	8.96e-06	imput	0.982	NA	NA	NA	NA	NA	NA	imput	0.779	A	G	-4.441	8.959e-06	-?
T	rs17607583	4	58105386	LOC255130, SRIL	G	C	0.19517	8.8879	1.8681	1.96e-06	imput	0.997	NA	NA	NA	NA	NA	NA	imput	0.768	C	G	-4.758	1.959e-06	-?
T	rs111440229	4	77728817	NA	G	A	0.073834	13.205	2.9208	6.15e-06	imput	0.944	NA	NA	NA	NA	NA	NA	imput	0.416	A	G	-4.521	6.153e-06	-?
T	rs147197534	4	156820335	NA	A	G	0.0282	21.93	4.9558	9.64e-06	imput	0.928	NA	NA	NA	NA	NA	NA	imput	0.617	A	G	4.425	9.64e-06	+?
T	rs17083163	5	92767678	LOC391811, NR2F1	A	G	0.024629	27.886	5.9199	2.47e-06	imput	0.894	NA	NA	NA	NA	NA	NA	imput	0.455	A	G	4.711	2.47e-06	+?
T	chr5:125065622:D	5	125065622		G	GAGGTATCC	0.020284	24.148	5.435	8.87e-06	imput	0.947	NA	NA	NA	NA	NA	NA	imput	0.446	G	GAGGTATCC	4.443	8.869e-06	+?
T	rs149093473	5	125068037	NA	G	T	0.020167	24.272	5.4384	8.08e-06	imput	0.954	NA	NA	NA	NA	NA	NA	imput	0.454	T	G	-4.463	8.076e-06	-?
T	rs190737982	5	125074262	NA	A	G	0.020148	24.278	5.4211	7.52e-06	imput	0.965	NA	NA	NA	NA	NA	NA	imput	0.452	A	G	4.478	7.518e-06	+?
T	rs141060792	5	125075909	NA	A	G	0.019891	24.702	5.442	5.646e-06	imput	0.977	NA	NA	NA	NA	NA	NA	imput	0.471	A	G	4.539	5.646e-06	+?
T	rs149919504	5	125095228	NA	C	T	0.019355	24.314	5.4835	9.25e-06	imput	0.995	NA	NA	NA	NA	NA	NA	imput	0.456	T	C	-4.434	9.245e-06	-?
T	rs4836215	5	125113149	LOC644659, LOC100130551	G	A	0.019256	24.291	5.4903	9.67e-06	imput	0.993	NA	NA	NA	NA	NA	NA	imput	0.461	A	G	-4.424	9.671e-06	-?
T	rs4836216	5	125113302	LOC644659, LOC100130551	A	T	0.019247	24.308	5.4921	9.6e-06	imput	0.993	NA	NA	NA	NA	NA	NA	imput	0.464	A	T	4.426	9.602e-06	+?
T	chr6:28436308:D	6	28436308		C	CAAG	0.090244	0.10342	2.6389	0.96874	imput	0.939	C	CAAG	0.07124	30.684	5.9346	2.34e-07	imput	0.915	CAAG	C	-3.87	0.000109	--
T	rs7770010	6	32574896	HLA-DRB1, HLA-DQA1	A	G	0.12527	-3.0636	2.3457	0.19155	imput	0.917	A	G	0.098454	15.97	3.4601	3.93e-06	imput	0.93	A	G	2.557	0.01056	-+
T	rs115094234	6	32600671	NA	NA	NA	NA	NA	NA	NA	imput	0.858	T	C	0.087581	14.766	3.2083	4.18e-06	imput	0.9	T	C	4.602	4.178e-06	?+
T	rs9274619	6	32635954	HLA-DQB1, HLA-DQA2	A	G	0.1039	-3.2657	2.4917	0.18998	imput	0.956	A	G	0.095283	13.533	2.8521	2.09e-06	imput	0.95	A	G	2.65	0.008044	-+
T	chr6:32637380:I	6	32637380		AT	A	0.1471	-2.8377	2.1491	0.18669	imput	0.931	AT	A	0.11345	12.894	2.6083	7.67e-07	imput	0.927	A	AT	-2.791	0.005248	+-
T	rs115674389	6	32638071	NA	A	C	0.10317	-3.2154	2.4991	0.19823	imput	0.955	A	C	0.094206	13.749	2.867	1.62e-06	imput	0.941	A	C	2.704	0.00685	-+
T	rs182696992	6	32639616	NA	C	T	0.10167	-2.9591	2.524	0.24103	imput	0.943	C	T	0.092978	14.878	2.908	3.12e-07	imput	0.921	T	C	-3.019	0.002537	+-
T	rs115607106	6	32639836	NA	A	C	0.10368	-3.342	2.4998	0.18125	imput	0.955	A	C	0.096663	13.923	2.8048	6.9e-07	imput	0.944	A	C	2.796	0.005179	-+
T	rs114759749	6	32639931	NA	T	G	0.10333	-3.2518	2.5013	0.19358	imput	0.954	T	G	0.095604	14.272	2.826	4.41e-07	imput	0.937	T	G	2.884	0.003921	-+
T	rs114247057	6	32639972	NA	T	C	0.10181	-2.9048	2.5159	0.24826	imput	0.95	T	C	0.094497	14.596	2.8591	3.31e-07	imput	0.936	T	C	3.022	0.002507	-+
T	rs191657624	6	32646963	NA	T	C	0.12657	-3.4409	2.3352	0.14062	imput	0.906	T	C	0.098515	14.088	2.8962	1.15e-06	imput	0.918	T	C	2.63	0.008535	-+
T	rs115673575	6	32647379	NA	A	C	0.12699	-2.9825	2.3441	0.20324	imput	0.905	A	C	0.10012	14.688	2.9089	4.43e-07	imput	0.918	A	C	2.902	0.003705	-+
T	rs115330316	6	32647433	NA	C	T	0.12787	-3.2109	2.3349	0.16907	imput	0.909	C	T	0.10103	14.467	2.8856	5.35e-07	imput	0.927	T	C	-2.807	0.005006	+-
T	rs4706116	6	81053916	LOC100131423, BCKDHB, LOC442232	T	G	0.953535	1.9482	3.5478	0.58293	imput	0.997	T	G	0.95428	-27.875	6.024	3.7e-06	imput	0.902	T	G	-3.072	0.002124	+-
T	rs66632635	6	88125247	NA	G	A	0.036795	3.7672	3.9697	0.34263	imput	0.968	G	A	0.031642	49.778	9.936	5.45e-07	imput	0.944	A	G	-4.359	1.308e-05	--
T	rs112749150	6	93858266	NA	A	C	0.027891	20.758	4.6425	7.77e-06	imput	0.918	NA	NA	NA	NA	NA	NA	imput	0.496	A	C	4.471	7.773e-06	+?
T	chr6:118583323	6	118583323		NA	NA	NA	NA	NA	NA	NA	NA	A	G	0.020287	24.156	5.066	1.86e-06	geno	1	A	G	4.768	1.858e-06	?+
T	rs34027986	6	118731123	SLC35F1, LOC644303	NA	NA	NA	NA	NA	NA	imput	0.756	G	C	0.023549	24.301	4.7194	2.62e-07	imput	0.992	C	G	-5.149	2.62e-07	?-
T	rs71559829	6	118789224	NA	T	C	0.023521	-10.79	4.9581	0.02954	imput	0.929	T	C	0.023669	24.219	4.7068	2.67e-07	geno	1	T	C	2.369	0.01783	-+
T	rs34445103	6	118799259	LOC644303, C6orf204, BRD7P3	T	C	0.023524	-10.782	4.9579	0.029652	imput	0.93	T	C	0.023358	27.399	5.0713	6.56e-08	imput	0.985	T	C	2.561	0.01043	-+
T	rs80348614	6	134436519	NA	G	A	0.091649	11.918	2.6938	9.68e-06	imput	0.973	NA	NA	NA	NA	NA	NA	imput	0.758	A	G	-4.424	9.685e-06	-?
T	rs73556750	6	134436549	NA	T	C	0.09165	11.92	2.6939	9.65e-06	imput	0.973	NA	NA	NA	NA	NA	NA	imput	0.758	T	C	4.425	9.646e-06	+?
T	rs73556753	6	134436609	NA	A	G	0.088582	12.29	2.7179	6.12e-06	imput	0.977	NA	NA	NA	NA	NA	NA	imput	0.735	A	G	4.522	6.124e-06	+?
T	rs73556756	6	134436630	NA	C	T	0.089523	12.122	2.7233	8.54e-06	imput	0.97	NA	NA	NA	NA	NA	NA	imput	0.76	T	C	-4.451	8.537e-06	-?
T	rs58486630	6	134456160	SLC2A12, SGK1	A	G	0.097053	11.931	2.6823	8.66e-06	imput	0.927	A	G	0.11938	2.6105	2.2241	0.24051	imput	0.957	A	G	3.848	0.0001191	++
T	rs190001847	7	6151346	NA	C	G	0.025726	24.742	5.2719	2.69e-06	imput	0.996	NA	NA	NA	NA	NA	NA	imput	0.41	C	G	4.693	2.688e-06	+?
T	rs141029944	7	6154607	NA	T	C	0.025911	25.535	5.162	7.54e-07	imput	0.996	NA	NA	NA	NA	NA	NA	imput	0.41	T	C	4.947	7.54e-07	+?
T	rs117692126	7	6154791	NA	T	C	0.025921	25.395	5.1375	7.69e-07	imput	0.996	NA	NA	NA	NA	NA	NA	imput	0.41	T	C	4.943	7.69e-07	+?
T	rs117950169	7	6156003	NA	G	A	0.02599	24.079	4.9383	1.08e-06	imput	0.996	NA	NA	NA	NA	NA	NA	imput	0.41	A	G	-4.876	1.083e-06	-?
T	rs117861122	7	6156871	NA	T	C	0.026039	22.808	4.7629	1.679e-06	imput	0.997	NA	NA	NA	NA	NA	NA	imput	0.41	T	C	4.789	1.679e-06	+?
T	rs143836450	7	6157447	NA	T	C	0.029068	20.511	4.5655	7.04e-06	imput	0.933	NA	NA	NA	NA	NA	NA	imput	0.361	T	C	4.493	7.036e-06	+?
T	rs74531319	7	6158206	NA	G	A	0.026065	22.078	4.6638	2.2e-06	imput	0.997	NA	NA	NA	NA	NA	NA	imput	0.41	A	G	-4.734	2.203e-06	-?
T	rs148024149	7	6160089	NA	A	G	0.026065	22.078	4.6638	2.2e-06	imput	0.997	NA	NA	NA	NA	NA	NA	imput	0.41	A	G	4.734	2.203e-06	+?
T	rs141515479	7	6160395	NA	G	A	0.026064	22.135	4.6707	2.15e-06	imput	0.997	NA	NA	NA	NA	NA	NA	imput	0.41	A	G	-4.739	2.146e-06	-?
T	chr7:6161690:D	7	6161690		T	TAC	0.026069	22.29	4.6949	2.06e-06	imput	0.997	NA	NA	NA	NA	NA	NA	imput	0.41	T	TAC	4.748	2.057e-06	+?
T	rs76790043	7	6161815	NA	G	C	0.02607	22.324	4.7	2.04e-06	imput	0.997	NA	NA	NA	NA	NA	NA	imput	0.41	C	G	-4.75	2.035e-06	-?
T	rs78756863	7	6165253	NA	C	T	0.026096	23.293	4.8481	1.55e-06	imput	0.996	NA	NA	NA	NA	NA	NA	imput	0.411	T	C	-4.805	1.551e-06	-?
T	rs149453195	7	6166530	NA	A	G	0.026105	23.587	4.8963	1.45e-06	imput	0.996	NA	NA	NA	NA	NA	NA	imput	0.411	A	G	4.817	1.455e-06	+?
T	rs140869552	7	6167211	NA	C	T	0.02611	23.728	4.9204	1.419e-06	imput	0.995	NA	NA	NA	NA	NA	NA	imput	0.411	T	C	-4.822	1.419e-06	-?
T	rs117029740	7	6172598	NA	A	G	0.02615	24.408	5.0711	1.486e-06	imput	0.995	NA	NA	NA	NA	NA	NA	imput	0.411	A	G	4.813	1.486e-06	+?
T	rs118137103	7	6179457	NA	A	G	0.026147	23.912	5.1261	3.09e-06	imput	0.994	NA	NA	NA	NA	NA	NA	imput	0.411	A	G	4.665	3.09e-06	+?
T	rs144266801	7	6182143	NA	A	G	0.026138	23.267	5.0991	5.04e-06	imput	0.995	NA	NA	NA	NA	NA	NA	imput	0.403	A	G	4.563	5.042e-06	+?
T	rs139448303	7	6184080	NA	A	G	0.026132	22.66	5.063	7.62e-06	imput	0.995	NA	NA	NA	NA	NA	NA	imput	0.411	A	G	4.476	7.619e-06	+?
T	rs144663601	7	132660520	NA	A	G	0.018728	25.403	5.6551	7.05e-06	imput	0.914	NA	NA	NA	NA	NA	NA	imput	0.396	A	G	4.492	7.05e-06	+?
T	chr7:132663303:D	7	132663303		G	GAATA	0.017155	28.25	5.902	1.7e-06	imput	0.913	NA	NA	NA	NA	NA	NA	imput	0.391	G	GAATA	4.787	1.697e-06	+?
T	rs706560	7	137275054	LOC100128727, DGKI, NAG20	G	T	0.017302	33.292	5.8523	1.28e-08	imput	0.969	NA	NA	NA	NA	NA	NA	imput	0.841	T	G	-5.689	1.28e-08	-?
T	chr7:153053303:D	7	153053303		A	AG	0.031907	19.475	4.3617	8e-06	imput	0.975	NA	NA	NA	NA	NA	NA	imput	0.299	A	AG	4.465	8.004e-06	+?
T	rs137963151	7	153053925	NA	A	G	0.019921	25.721	5.7492	7.684e-06	imput	0.914	NA	NA	NA	NA	NA	NA	imput	0.298	A	G	4.474	7.684e-06	+?
T	rs17675288	8	9314786	LOC100129150, TNKS	A	G	0.023105	1.4737	5.0732	0.77144	imput	0.889	A	G	0.019442	26.776	4.9512	6.38e-08	geno	1	A	G	4.214	2.507e-05	++
T	rs77788768	9	26291877	NA	A	G	0.080461	7.243	2.7807	0.0091938	imput	0.988	A	G	0.074839	21.364	5.6006	0.00013639	imput	0.935	A	G	4.578	4.696e-06	++
T	rs17719718	9	26293160	TUSC1, C9orf82	A	C	0.079248	8.4429	2.7979	0.0025484	imput	0.993	A	C	0.077729	17.541	5.076	0.00054888	imput	0.955	A	C	4.587	4.492e-06	++
T	rs111313972	9	122546428	NA	T	G	0.027789	23.086	4.95	3.1e-06	imput	0.949	NA	NA	NA	NA	NA	NA	imput	0.219	T	G	4.664	3.102e-06	+?
T	rs114238874	9	122548282	NA	A	T	0.023127	23.545	5.0942	3.8e-06	imput	0.968	NA	NA	NA	NA	NA	NA	imput	0.347	A	T	4.622	3.802e-06	+?
T	rs138581094	9	129421930	NA	C	G	0.035671	-2.981	4.1911	0.47693	imput	0.919	C	G	0.04267	28.895	5.8154	6.74e-07	imput	0.93	C	G	3.218	0.001292	-+
T	rs10904146	10	3997094	LOC727894, LOC728544	C	T	0.980547	-23.785	5.3345	8.24e-06	imput	0.976	NA	NA	NA	NA	NA	NA	imput	0.762	T	C	4.459	8.242e-06	+?
T	rs181791462	10	31377563	NA	C	T	0.022796	33.079	6.3653	2.03e-07	imput	0.878	NA	NA	NA	NA	NA	NA	imput	0.635	T	C	-5.197	2.03e-07	-?
T	rs35882969	10	37576795	ANKRD30A, hCG_25653	G	A	0.025801	22.563	4.957	5.32e-06	imput	0.867	NA	NA	NA	NA	NA	NA	imput	0.521	A	G	-4.552	5.319e-06	-?
T	rs78692508	10	78616366	NA	T	C	0.036088	0.54587	3.9988	0.89142	imput	0.983	T	C	0.0327	53.124	9.2629	9.74e-09	imput	0.945	T	C	4.354	1.334e-05	++
T	rs61877054	11	10078799	LOC283104, SBF2, LOC653503	A	G	0.12069	5.8459	2.3419	0.012551	imput	0.986	A	G	0.10008	8.976	2.3361	0.00012191	imput	0.998	A	G	4.526	6.015e-06	++
T	chr11:10079540:D	11	10079540		G	GA	0.12077	5.8391	2.3409	0.012619	imput	0.986	G	GA	0.10007	8.9772	2.3362	0.00012169	imput	0.998	G	GA	4.525	6.042e-06	++
T	rs61878635	11	10146034	LOC283104, SBF2, LOC653503	G	T	0.12188	5.8692	2.3302	0.011779	imput	0.998	G	T	0.10228	8.6055	2.3048	0.00018863	geno	1	T	G	-4.46	8.186e-06	--
T	rs7120043	11	10154839	LOC283104, SBF2, LOC653503	T	C	0.11902	6.094	2.3936	0.010896	imput	0.973	T	C	0.10516	8.3793	2.2902	0.00025347	imput	0.98	T	C	4.423	9.746e-06	++
T	rs7108546	11	10155018	LOC283104, SBF2, LOC653503	G	A	0.12255	6.4814	2.3949	0.0068022	imput	0.966	G	A	0.11456	8.9741	2.2544	6.8726e-05	imput	0.952	A	G	-4.769	1.849e-06	--
T	rs7122370	11	10155041	LOC283104, SBF2, LOC653503	A	G	0.11898	6.0951	2.3946	0.010918	imput	0.973	A	G	0.10516	8.378	2.2902	0.00025398	imput	0.98	A	G	4.422	9.784e-06	++
T	rs7123467	11	10155174	LOC283104, SBF2, LOC653503	G	C	0.11897	6.0645	2.392	0.011235	imput	0.976	G	C	0.10216	8.7063	2.3084	0.00016217	imput	0.996	C	G	-4.5	6.811e-06	--
T	rs113039934	11	10157125	NA	G	A	0.12262	5.8438	2.3302	0.012149	imput	0.992	G	A	0.10216	8.7064	2.3083	0.00016205	imput	0.997	A	G	-4.481	7.421e-06	--
T	rs61878654	11	10158798	LOC283104, SBF2, LOC653503	T	C	0.12211	5.8256	2.3293	0.012382	imput	0.997	T	C	0.10186	8.7098	2.3078	0.00016066	geno	1	T	C	4.478	7.522e-06	++
T	rs61878655	11	10159314	LOC283104, SBF2, LOC653503	A	G	0.12211	5.8239	2.3293	0.012409	imput	0.997	A	G	0.10186	8.7095	2.3079	0.00016076	imput	0.999	A	G	4.478	7.545e-06	++
T	rs61878659	11	10166085	LOC283104, SBF2, LOC653503	T	C	0.12567	6.0843	2.3172	0.0086484	imput	0.984	T	C	0.10145	8.7358	2.3109	0.00015669	imput	0.999	T	C	4.566	4.964e-06	++
T	rs61880160	11	10167506	LOC283104, SBF2, LOC653503	C	G	0.12212	5.8202	2.3292	0.012463	imput	0.997	C	G	0.10144	8.7359	2.3109	0.00015669	imput	0.999	C	G	4.481	7.414e-06	++
T	rs7105355	11	10171568	LOC283104, SBF2, LOC653503	C	T	0.12035	5.9127	2.3517	0.011928	imput	0.996	C	T	0.099746	9.1391	2.3235	8.379e-05	geno	1	T	C	-4.606	4.113e-06	--
T	rs17358882	11	10171652	LOC283104, SBF2, LOC653503	C	T	0.12035	5.9126	2.3517	0.011929	imput	0.996	C	T	0.099746	9.1391	2.3235	8.379e-05	geno	1	T	C	-4.606	4.113e-06	--
T	chr11:10175702:D	11	10175702		T	TC	0.12397	5.9244	2.3238	0.010788	imput	0.99	T	TC	0.10308	8.5067	2.3134	0.00023589	imput	0.99	T	TC	4.439	9.049e-06	++
T	rs61877263	11	10180637	LOC283104, SBF2, LOC653503	G	A	0.12515	5.9829	2.3216	0.0099647	imput	0.99	G	A	0.10008	8.6522	2.336	0.00021235	imput	0.997	A	G	-4.477	7.568e-06	--
T	rs61877264	11	10180923	LOC283104, SBF2, LOC653503	C	G	0.12514	5.9977	2.3164	0.0096201	imput	0.993	C	G	0.099756	9.331	2.3342	6.4006e-05	imput	0.998	C	G	4.703	2.558e-06	++
T	rs78569348	11	10185840	NA	A	T	0.12374	5.7441	2.3189	0.013247	imput	0.997	A	T	0.099746	9.3331	2.3342	6.3768e-05	imput	1	A	T	4.629	3.672e-06	++
T	rs61889956	11	10189391	LOC283104, SBF2, LOC653503	T	C	0.12412	5.6871	2.3184	0.014164	imput	0.994	T	C	0.099914	9.3503	2.3332	6.1351e-05	imput	0.999	T	C	4.62	3.84e-06	++
T	chr11:10194288:D	11	10194288		A	AC	0.12372	5.746	2.319	0.01322	imput	0.997	A	AC	0.099346	9.1813	2.3486	9.2596e-05	imput	1	A	AC	4.563	5.036e-06	++
T	rs17360118	11	10212179	LOC283104, SBF2, LOC653503	C	T	0.12085	5.6458	2.3404	0.01585	imput	0.995	C	T	0.099324	9.1796	2.3483	9.2683e-05	geno	1	T	C	-4.519	6.203e-06	--
T	rs61892572	11	10215796	LOC283104, SBF2, LOC653503	T	A	0.12084	5.6466	2.3404	0.015838	imput	0.995	T	A	0.099324	9.1796	2.3483	9.2683e-05	imput	1	A	T	-4.52	6.197e-06	--
T	rs61892573	11	10216150	LOC283104, SBF2, LOC653503	T	C	0.12084	5.6469	2.3404	0.015832	imput	0.995	T	C	0.099324	9.1796	2.3483	9.2683e-05	imput	1	T	C	4.52	6.195e-06	++
T	rs72861762	11	10222117	NA	C	T	0.12136	5.7181	2.3442	0.014716	imput	0.985	C	T	0.096365	9.3196	2.372	8.5314e-05	geno	1	T	C	-4.552	5.308e-06	--
T	rs7929332	11	10224357	LOC283104, SBF2, LOC653503	C	T	0.11952	5.7155	2.3438	0.014745	geno	1	C	T	0.099746	9.3331	2.3342	6.3768e-05	geno	1	T	C	-4.603	4.157e-06	--
T	rs61892575	11	10225574	LOC283104, SBF2, LOC653503	C	T	0.12476	5.0803	2.3058	0.027574	imput	0.984	C	T	0.10017	9.5222	2.3203	4.0644e-05	geno	1	T	C	-4.524	6.059e-06	--
T	rs72861767	11	10225848	NA	C	A	0.11954	5.7076	2.3434	0.014866	imput	1	C	A	0.10017	9.5222	2.3203	4.0644e-05	imput	1	A	C	-4.68	2.873e-06	--
T	rs61892593	11	10228353	LOC283104, SBF2, LOC653503	G	A	0.11949	5.7199	2.3441	0.014683	imput	0.999	G	A	0.10017	9.5222	2.3203	4.0644e-05	imput	1	A	G	-4.683	2.831e-06	--
T	rs1867136	11	10228843	LOC283104, SBF2, LOC653503	T	C	0.18061	4.5408	1.9491	0.019823	imput	0.999	T	C	0.16695	7.3233	1.895	0.00011134	geno	1	T	C	4.431	9.382e-06	++
T	rs17294609	11	10230486	LOC283104, SBF2, LOC653503	C	T	0.11943	5.7297	2.3447	0.014538	imput	0.999	C	T	0.10017	9.5222	2.3203	4.0644e-05	geno	1	T	C	-4.685	2.798e-06	--
T	rs7930218	11	10234712	LOC283104, SBF2, LOC653503	T	G	0.88068	-5.7339	2.3432	0.014405	imput	0.997	T	G	0.89983	-9.1654	2.331	8.4247e-05	geno	1	T	G	-4.56	5.124e-06	--
T	rs72861799	11	10238865	NA	T	G	0.11059	6.4689	2.473	0.0089019	imput	0.956	T	G	0.09721	9.1074	2.3651	0.00011779	geno	1	T	G	4.612	3.986e-06	++
T	rs7933724	11	10240691	LOC283104, SBF2, LOC653503	T	C	0.11916	5.7347	2.34	0.014256	imput	0.996	T	C	0.099969	9.2591	2.3327	7.2104e-05	imput	0.998	T	C	4.59	4.436e-06	++
T	rs1372810	11	10242345	LOC283104, SBF2, LOC653503	T	C	0.11916	5.7346	2.3399	0.014255	imput	0.996	T	C	0.099746	9.3038	2.3342	6.7237e-05	geno	1	T	C	4.602	4.181e-06	++
T	rs181426830	11	10250658	NA	G	T	0.11896	5.7591	2.3415	0.013908	imput	0.994	G	T	0.098917	9.3362	2.3417	6.6912e-05	imput	0.998	T	G	-4.609	4.047e-06	--
T	rs143022929	11	10251377	NA	T	C	0.11915	5.7346	2.3397	0.014245	imput	0.996	T	C	0.099746	9.3038	2.3342	6.7237e-05	imput	0.999	T	C	4.602	4.177e-06	++
T	rs7945990	11	10251746	LOC283104, SBF2, LOC653503	C	T	0.11915	5.7346	2.3396	0.014244	imput	0.996	C	T	0.099746	9.3038	2.3342	6.7237e-05	imput	0.999	T	C	-4.602	4.177e-06	--
T	rs143896918	11	10253422	NA	T	C	0.11915	5.7344	2.3396	0.014245	imput	0.996	T	C	0.099746	9.3038	2.3342	6.7237e-05	imput	0.999	T	C	4.602	4.177e-06	++
T	rs61889783	11	10255795	LOC283104, SBF2, LOC653503	C	T	0.1191	5.7332	2.3384	0.014216	imput	0.997	C	T	0.099746	9.3038	2.3342	6.7237e-05	geno	1	T	C	-4.603	4.167e-06	--
T	rs61889785	11	10257755	LOC283104, SBF2, LOC653503	C	T	0.11906	5.7315	2.3372	0.014194	imput	0.998	C	T	0.099746	9.3038	2.3342	6.7237e-05	imput	1	T	C	-4.603	4.16e-06	--
T	rs7125823	11	10261672	LOC283104, SBF2, LOC653503	T	C	0.119	5.7281	2.3352	0.014169	imput	0.999	T	C	0.099746	9.3038	2.3342	6.7237e-05	geno	1	T	C	4.604	4.151e-06	++
T	chr11:10263104:D	11	10263104		C	CA	0.119	5.7281	2.3351	0.014166	imput	0.999	C	CA	0.10017	9.2536	2.331	7.1955e-05	imput	0.999	CA	C	-4.592	4.396e-06	--
T	rs61889795	11	10267319	LOC283104, SBF2, LOC653503	C	A	0.119	5.7277	2.3351	0.014172	imput	0.999	C	A	0.099746	9.3036	2.3343	6.7301e-05	imput	0.999	A	C	-4.603	4.156e-06	--
T	rs61889796	11	10267350	LOC283104, SBF2, LOC653503	C	G	0.119	5.7277	2.3351	0.014172	imput	0.999	C	G	0.099746	9.3036	2.3343	6.7301e-05	imput	0.999	C	G	4.603	4.156e-06	++
T	rs61889802	11	10271801	LOC283104, SBF2, LOC653503	T	G	0.11864	5.7669	2.344	0.013882	imput	0.995	T	G	0.098537	9.293	2.3555	7.9708e-05	imput	0.998	T	G	4.578	4.685e-06	++
T	rs61889815	11	10276385	LOC283104, SBF2, LOC653503	C	T	0.119	5.7263	2.3349	0.014189	imput	0.999	C	T	0.099746	9.3038	2.3342	6.7237e-05	imput	1	T	C	-4.603	4.158e-06	--
T	rs61889816	11	10276898	LOC283104, SBF2, LOC653503	T	A	0.119	5.7263	2.3349	0.014189	imput	0.999	T	A	0.099746	9.3038	2.3342	6.7237e-05	imput	1	A	T	-4.603	4.158e-06	--
T	rs72850458	11	10281146	NA	T	C	0.11901	5.7275	2.335	0.01417	imput	0.999	T	C	0.099746	9.3038	2.3342	6.7237e-05	geno	1	T	C	4.604	4.152e-06	++
T	rs6484142	11	10285404	LOC283104, SBF2, LOC653503	T	C	0.11903	5.7279	2.3349	0.01416	imput	0.999	T	C	0.10017	9.2518	2.331	7.2163e-05	geno	1	T	C	4.591	4.405e-06	++
T	rs2920149	11	10294571	LOC653503, SBF2, ADM	T	C	0.12239	5.9501	2.316	0.010197	imput	0.999	T	C	0.10605	9.1265	2.2786	6.195e-05	imput	0.998	T	C	4.696	2.656e-06	++
T	rs61889836	11	10299464	LOC653503, SBF2, ADM	A	G	0.11927	5.7406	2.3343	0.013924	imput	0.999	A	G	0.10017	9.216	2.331	7.6961e-05	imput	1	A	G	4.584	4.563e-06	++
T	rs61889840	11	10304045	LOC653503, SBF2, ADM	T	C	0.11934	5.7476	2.3344	0.013811	imput	0.997	T	C	0.10017	9.216	2.331	7.6961e-05	geno	1	T	C	4.586	4.521e-06	++
T	rs61889842	11	10308409	LOC653503, SBF2, ADM	T	C	0.12004	5.6703	2.3312	0.015003	imput	0.993	T	C	0.10007	9.0794	2.3481	0.00011033	imput	0.997	T	C	4.501	6.756e-06	++
T	rs61889843	11	10316716	SBF2, ADM	C	T	0.11985	5.6663	2.3449	0.015676	imput	0.991	C	T	0.099746	9.3984	2.345	6.13e-05	geno	1	T	C	-4.595	4.318e-06	--
T	rs61889845	11	10318143	SBF2, ADM	C	T	0.11988	5.6705	2.3448	0.01559	imput	0.991	C	T	0.099743	9.399	2.3451	6.1238e-05	imput	0.999	T	C	-4.597	4.287e-06	--
T	rs61889846	11	10319323	SBF2, ADM	T	C	0.11991	5.673	2.3445	0.015533	imput	0.991	T	C	0.098901	9.5679	2.3516	4.7296e-05	geno	1	T	C	4.643	3.435e-06	++
T	rs77722766	11	10322442	NA	C	T	0.12283	5.8825	2.3321	0.011657	imput	0.989	C	T	0.10081	9.5512	2.4294	8.4437e-05	imput	0.928	T	C	-4.61	4.034e-06	--
T	rs7935257	11	10323871	SBF2, ADM	T	C	0.12004	5.684	2.3439	0.015305	imput	0.992	T	C	0.099493	9.3573	2.3485	6.7641e-05	imput	0.998	T	C	4.584	4.563e-06	++
T	chr11:10330449:I	11	10330449		TA	T	0.11947	5.7505	2.3817	0.015758	imput	0.974	TA	T	0.098146	10.409	2.3822	1.2463e-05	imput	0.991	T	TA	-4.863	1.156e-06	--
T	chr11:10332227:D	11	10332227		A	AGC	0.12244	6.195	2.3671	0.0088668	imput	0.974	A	AGC	0.10628	9.7373	2.3049	2.3934e-05	imput	0.976	A	AGC	4.891	1.003e-06	++
T	rs17296765	11	10332289	ADM, LOC100130460, AMPD3	T	G	0.11995	5.6901	2.3548	0.015674	imput	0.997	T	G	0.10017	9.63	2.331	3.6069e-05	geno	1	T	G	4.687	2.768e-06	++
T	rs61889850	11	10335134	ADM, LOC100130460, AMPD3	T	G	0.11944	5.7669	2.3576	0.014439	imput	0.998	T	G	0.10045	9.6667	2.3295	3.3288e-05	imput	0.997	T	G	4.721	2.348e-06	++
T	rs28733206	11	10335341	ADM, LOC100130460, AMPD3	C	T	0.12416	5.5698	2.317	0.016221	imput	0.999	C	T	0.10566	9.4988	2.2911	3.3826e-05	imput	1	T	C	-4.69	2.733e-06	--
T	rs1450268	11	10335601	ADM, LOC100130460, AMPD3	G	T	0.11951	5.7482	2.3561	0.014697	imput	0.999	G	T	0.10017	9.63	2.331	3.6069e-05	imput	1	T	G	-4.703	2.564e-06	--
T	rs1450265	11	10335700	ADM, LOC100130460, AMPD3	G	T	0.12422	5.5617	2.3165	0.016354	geno	1	G	T	0.10566	9.4986	2.2911	3.3844e-05	geno	1	T	G	-4.688	2.761e-06	--
T	rs61891762	11	10337398	ADM, LOC100130460, AMPD3	G	A	0.12382	5.3637	2.322	0.020891	imput	0.999	G	A	0.10573	9.4825	2.2902	3.4665e-05	imput	0.999	A	G	-4.623	3.784e-06	--
T	rs7108385	11	10337640	ADM, LOC100130460, AMPD3	C	T	0.1237	5.2845	2.3194	0.022703	geno	1	C	T	0.10566	9.4986	2.2911	3.3844e-05	geno	1	T	C	-4.606	4.107e-06	--
T	rs7123541	11	10338110	ADM, LOC100130460, AMPD3	A	C	0.11907	5.5049	2.3607	0.019705	imput	0.999	A	C	0.10018	9.6319	2.3307	3.5866e-05	imput	0.999	A	C	4.632	3.625e-06	++
T	rs61891767	11	10340486	ADM, LOC100130460, AMPD3	T	C	0.11876	5.5377	2.3696	0.019439	imput	0.995	T	C	0.099324	9.6782	2.3375	3.4657e-05	geno	1	T	C	4.641	3.467e-06	++
T	rs61891770	11	10343981	ADM, LOC100130460, AMPD3	T	C	0.11775	5.6305	2.3576	0.016928	imput	0.996	T	C	0.099324	9.8799	2.3375	2.3705e-05	geno	1	T	C	4.739	2.143e-06	++
T	rs896043	11	10346994	ADM, LOC100130460, AMPD3	G	T	0.12161	5.9324	2.3196	0.010544	geno	1	G	T	0.10186	9.2522	2.3078	6.0974e-05	geno	1	T	G	-4.691	2.722e-06	--
T	rs1450275	11	10347507	ADM, LOC100130460, AMPD3	T	G	0.12117	5.2262	2.323	0.024467	imput	0.998	T	G	0.10495	9.2789	2.2775	4.6184e-05	imput	0.996	T	G	4.533	5.806e-06	++
T	chr11:10347653:D	11	10347653		G	GA	0.12058	5.3855	2.3256	0.020573	imput	1	G	GA	0.10186	9.2522	2.3078	6.0974e-05	imput	1	G	GA	4.529	5.924e-06	++
T	rs7109096	11	10347846	ADM, LOC100130460, AMPD3	T	G	0.12058	5.3855	2.3256	0.020573	imput	0.999	T	G	0.10186	9.2522	2.3078	6.0974e-05	geno	1	T	G	4.529	5.924e-06	++
T	rs61891771	11	10348715	ADM, LOC100130460, AMPD3	C	T	0.12062	5.3826	2.3254	0.02063	imput	0.999	C	T	0.10186	9.2522	2.3078	6.0974e-05	geno	1	T	C	-4.528	5.944e-06	--
T	rs7129220	11	10350538	ADM, LOC100130460, AMPD3	A	G	0.12058	5.3855	2.3256	0.020573	imput	0.999	A	G	0.10186	9.2522	2.3078	6.0974e-05	geno	1	A	G	4.529	5.924e-06	++
T	rs113231679	11	10351345	NA	G	A	0.1232	5.4157	2.3145	0.019292	imput	0.995	G	A	0.10398	8.8996	2.2826	9.6611e-05	imput	0.999	A	G	-4.463	8.067e-06	--
T	chr11:10351422:D	11	10351422		T	TG	0.12058	5.3855	2.3258	0.020584	imput	0.999	T	TG	0.10186	9.2522	2.3078	6.0974e-05	imput	0.999	T	TG	4.529	5.928e-06	++
T	rs61891775	11	10354008	ADM, LOC100130460, AMPD3	C	T	0.12163	5.2034	2.308	0.024161	imput	0.999	C	T	0.10583	9.1829	2.2711	5.2676e-05	imput	0.997	T	C	-4.514	6.37e-06	--
T	rs2957686	11	10357028	ADM, LOC100130460, AMPD3	G	A	0.12295	5.2287	2.3023	0.023145	imput	0.996	G	A	0.10778	9.3984	2.2409	2.7413e-05	imput	0.995	A	G	-4.637	3.541e-06	--
T	rs1470686	11	10360161	ADM, LOC100130460, AMPD3	G	A	0.12641	5.4144	2.2843	0.017777	imput	0.996	G	A	0.10947	9.538	2.2271	1.8457e-05	geno	1	A	G	-4.769	1.851e-06	--
T	chr11:43129234:I	11	43129234		ATC	A	0.029683	21.363	4.7153	5.88e-06	imput	0.97	ATC	A	0.034029	2.099	4.1016	0.60883	imput	0.922	A	ATC	-3.411	0.0006474	--
T	chr11:128072713:I	11	128072713		TTGAG	T	0.045517	18.276	3.9408	3.52e-06	imput	0.925	NA	NA	NA	NA	NA	NA	imput	0.554	T	TTGAG	-4.638	3.525e-06	-?
T	rs34363757	12	65809190	LEMD3, MSRB3, LOC100129644	A	C	0.089893	-1.4887	2.6631	0.57616	imput	0.984	A	C	0.088389	14.994	3.3368	7.01e-06	imput	0.908	A	C	2.966	0.003015	-+
T	rs12823032	12	65813763	LEMD3, MSRB3, LOC729298	T	A	0.08989	-1.4931	2.6628	0.57499	imput	0.984	T	A	0.08838	14.985	3.3366	7.09e-06	imput	0.908	A	T	-2.963	0.003044	+-
T	rs17451694	14	33380361	AKAP6, NPAS3	C	T	0.037719	1.4358	3.9467	0.71601	imput	0.992	C	T	0.035583	18.594	4.0403	4.18e-06	imput	0.944	T	C	-3.664	0.0002481	--
T	rs116180366	14	67514534	NA	NA	NA	NA	NA	NA	NA	imput	0.898	T	C	0.011666	32.08	6.8322	2.66e-06	imput	0.902	T	C	4.695	2.66e-06	?+
T	rs2268979	14	69415962	LOC100036574, ACTN1, RPS29P1	T	C	0.07727	4.6166	2.8569	0.1061	imput	0.966	T	C	0.075232	11.923	2.6586	7.29e-06	geno	1	T	C	4.415	1.011e-05	++
T	rs8040423	15	57170164	LOC645877, LOC145783	G	A	0.024071	23.266	5.0832	4.72e-06	imput	0.924	NA	NA	NA	NA	NA	NA	imput	0.895	A	G	-4.577	4.716e-06	-?
T	rs146813585	16	25568572	NA	G	A	0.036418	22.272	4.2028	1.16e-07	imput	0.879	NA	NA	NA	NA	NA	NA	imput	0.738	A	G	-5.299	1.16e-07	-?
T	rs244837	16	84336142	KCNG4, WFDC1, ATP2C2	T	C	0.070459	13.238	2.8877	4.55e-06	geno	1	NA	NA	NA	NA	NA	NA	imput	0.357	T	C	4.584	4.553e-06	+?
T	rs247836	16	84580909	KIAA1609, COTL1	T	C	0.36	7.643	1.5858	1.44e-06	imput	0.985	T	C	0.33178	-0.2053	1.4904	0.89043	geno	1	T	C	3.122	0.001799	+-
T	rs247834	16	84581276	KIAA1609, COTL1	G	C	0.39274	7.3993	1.5564	1.99e-06	imput	0.985	G	C	0.35544	-0.42302	1.5088	0.7792	imput	0.926	C	G	-2.972	0.002961	-+
T	chr16:84581710:D	16	84581710		G	GTTCA	0.35828	7.6447	1.5974	1.7e-06	imput	0.953	NA	NA	NA	NA	NA	NA	imput	0.891	G	GTTCA	4.786	1.705e-06	+?
T	rs247832	16	84581768	KIAA1609, COTL1	T	C	0.34812	7.591	1.5742	1.42e-06	geno	1	T	C	0.32629	-0.22761	1.5102	0.8802	geno	1	T	C	3.113	0.001849	+-
T	rs2966330	16	84581992	KIAA1609, COTL1	C	G	0.3456	7.7035	1.5781	1.05e-06	imput	0.996	C	G	0.32397	-0.31545	1.5292	0.83656	imput	0.987	C	G	3.112	0.001859	+-
T	rs2914846	16	84581995	KIAA1609, COTL1	A	G	0.34484	7.744	1.5788	9.35e-07	imput	0.994	A	G	0.31884	-0.3803	1.5385	0.80476	imput	0.977	A	G	3.097	0.001953	+-
T	rs247829	16	84582120	KIAA1609, COTL1	C	T	0.29702	7.3063	1.6382	8.2e-06	imput	0.995	C	T	0.27307	-0.030387	1.626	0.98509	imput	0.95	T	C	-2.969	0.002983	-+
T	rs247828	16	84582138	KIAA1609, COTL1	C	A	0.29652	7.2801	1.6368	8.68e-06	imput	0.998	C	A	0.27117	-0.11782	1.6196	0.94201	imput	0.957	A	C	-2.921	0.003487	-+
T	chr16:84582279:D	16	84582279		A	AGCCTG	0.29174	7.7768	1.6555	2.63e-06	imput	0.996	A	AGCCTG	0.272	-0.1556	1.6225	0.9236	imput	0.952	A	AGCCTG	3.071	0.002132	+-
T	rs13336427	16	84590776	KIAA1609, COTL1	C	T	0.14196	9.4556	2.1141	7.73e-06	geno	1	C	T	0.12975	-2.9458	2.0644	0.1536	geno	1	T	C	-1.931	0.05346	-+
T	rs181544249	16	84592692	NA	A	C	0.11676	11.625	2.4707	2.53e-06	imput	0.943	NA	NA	NA	NA	NA	NA	imput	0.775	A	C	4.705	2.534e-06	+?
T	rs114019220	16	84592693	NA	G	T	0.11676	11.626	2.4707	2.53e-06	imput	0.943	NA	NA	NA	NA	NA	NA	imput	0.775	T	G	-4.705	2.535e-06	-?
T	rs9898098	17	3814826	CAMKK1, P2RX1, ATP2A3	A	C	0.41448	-7.3483	1.6068	4.8e-06	imput	0.917	NA	NA	NA	NA	NA	NA	imput	0.821	A	C	-4.573	4.802e-06	-?
T	rs7207182	17	3816961	CAMKK1, P2RX1, ATP2A3	C	T	0.65702	-7.3411	1.6095	5.09e-06	imput	0.976	NA	NA	NA	NA	NA	NA	imput	0.731	T	C	4.561	5.089e-06	+?
T	rs2136282	17	6704273	FBXO39, TEKT1, ALOX12P2	A	G	0.20459	8.4185	1.8626	6.19e-06	geno	1	NA	NA	NA	NA	NA	NA	imput	0.283	A	G	4.52	6.191e-06	+?
T	rs3817137	17	6704479	FBXO39, TEKT1, ALOX12P2	A	G	0.20446	8.4308	1.8634	6.05e-06	imput	0.999	NA	NA	NA	NA	NA	NA	imput	0.283	A	G	4.524	6.054e-06	+?
T	rs143966202	17	6709696	NA	A	G	0.20291	8.5588	1.8685	4.64e-06	imput	0.994	NA	NA	NA	NA	NA	NA	imput	0.283	A	G	4.58	4.639e-06	+?
T	rs142354134	17	6711197	NA	G	A	0.20255	8.5877	1.8696	4.36e-06	imput	0.992	NA	NA	NA	NA	NA	NA	imput	0.282	A	G	-4.593	4.361e-06	-?
T	rs3744395	17	6716242	FBXO39, TEKT1, ALOX12P2	A	G	0.20198	8.6459	1.8777	4.14e-06	geno	1	NA	NA	NA	NA	NA	NA	imput	0.285	A	G	4.604	4.135e-06	+?
T	rs35428444	17	6718029	FBXO39, TEKT1, ALOX12P2	T	C	0.2018	8.9199	1.8979	2.6e-06	imput	0.979	NA	NA	NA	NA	NA	NA	imput	0.282	T	C	4.7	2.604e-06	+?
T	rs4796355	17	6721587	FBXO39, TEKT1, ALOX12P2	G	A	0.20261	8.763	1.8821	3.22e-06	imput	0.982	NA	NA	NA	NA	NA	NA	imput	0.282	A	G	-4.656	3.222e-06	-?
T	rs28378813	17	6727629	FBXO39, TEKT1, ALOX12P2	A	G	0.20322	8.778	1.8858	3.24e-06	imput	0.964	NA	NA	NA	NA	NA	NA	imput	0.281	A	G	4.655	3.242e-06	+?
T	rs62059801	17	7449602	POLR2A, TNFSF12	T	C	0.27123	6.3546	1.6705	0.00014235	imput	0.971	T	C	0.23482	4.5432	1.7853	0.010933	imput	0.916	T	C	4.436	9.153e-06	++
T	rs12945084	17	7450637	POLR2A, TNFSF12, TNFSF12	T	C	0.2765	6.6231	1.6446	5.645e-05	imput	0.992	T	C	0.24455	4.1595	1.7241	0.015844	imput	0.935	T	C	4.487	7.218e-06	++
T	rs12945977	17	7450911	POLR2A, TNFSF12-TNFSF13, TNFSF12	G	C	0.27278	6.6899	1.6478	4.9085e-05	imput	0.998	G	C	0.23934	4.1841	1.7318	0.015688	imput	0.948	C	G	-4.512	6.429e-06	--
T	rs34790908	17	7451110	POLR2A, TNFSF12, TNFSF12	T	C	0.27192	6.7471	1.6465	4.1691e-05	geno	1	T	C	0.23808	4.2346	1.7386	0.014866	imput	0.944	T	C	4.552	5.322e-06	++
T	rs62059803	17	7451844	POLR2A, TNFSF12-TNFSF13, TNFSF12	T	C	0.23623	8.1889	1.8458	9.14e-06	imput	0.925	NA	NA	NA	NA	NA	NA	imput	0.855	T	C	4.436	9.145e-06	+?
T	rs9899183	17	7452977	POLR2A, TNFSF12-TNFSF13, TNFSF13	T	C	0.72774	-6.5552	1.6642	8.1842e-05	imput	0.996	T	C	0.75993	-4.3827	1.7331	0.011447	imput	0.953	T	C	-4.515	6.345e-06	--
T	rs62059804	17	7453505	POLR2A, TNFSF13	A	C	0.27206	6.4317	1.6587	0.00010551	imput	0.998	A	C	0.23846	4.2578	1.732	0.01396	imput	0.954	A	C	4.421	9.819e-06	++
T	rs12940684	17	7453919	POLR2A, TNFSF12-TNFSF13, TNFSF13	T	C	0.69781	-6.2194	1.6152	0.00011782	geno	1	T	C	0.72147	-4.1588	1.6066	0.0096371	geno	1	T	C	-4.5	6.797e-06	--
T	rs149413795	17	41746315	NA	A	C	0.033227	5.9765	4.3049	0.16505	imput	0.96	A	C	0.028551	44.392	9.1003	1.07e-06	imput	0.929	A	C	4.555	5.246e-06	++
T	rs12953492	18	52527465	LOC390857, RAB27B, CCDC68	C	T	0.1952	6.1704	1.9052	0.0012008	geno	1	C	T	0.19611	5.5269	1.7408	0.0014989	geno	1	T	C	-4.526	5.999e-06	--
T	rs1833289	18	52528688	LOC390857, RAB27B, CCDC68	A	G	0.19628	6.5041	1.9174	0.00069344	imput	0.994	A	G	0.20223	5.955	1.7707	0.00077056	imput	0.96	A	G	4.769	1.851e-06	++
T	rs12327200	18	70978494	LOC400655, FBXO15	G	A	0.35641	7.361	1.5582	2.313e-06	imput	0.996	NA	NA	NA	NA	NA	NA	imput	0.71	A	G	-4.724	2.313e-06	-?
T	rs1943824	18	70980530	LOC400655, FBXO15	T	G	0.35048	7.5028	1.5735	1.86e-06	imput	0.998	NA	NA	NA	NA	NA	NA	imput	0.749	T	G	4.768	1.858e-06	+?
T	rs6139419	20	4395969	ADRA1D, RPL7AL2	C	T	0.4246	6.9135	1.5547	8.72e-06	imput	0.967	NA	NA	NA	NA	NA	NA	imput	0.663	T	C	-4.447	8.719e-06	-?
T	rs6084741	20	4400447	ADRA1D, RPL7AL2	A	G	0.40834	7.2189	1.5687	4.19e-06	imput	0.968	NA	NA	NA	NA	NA	NA	imput	0.66	A	G	4.602	4.185e-06	+?
T	rs7353881	20	4400661	ADRA1D, RPL7AL2	A	G	0.40833	7.2173	1.5685	4.2e-06	imput	0.968	NA	NA	NA	NA	NA	NA	imput	0.66	A	G	4.601	4.198e-06	+?
T	rs79842685	20	58644231	NA	G	T	0.019912	28.44	5.9663	1.87e-06	imput	0.883	NA	NA	NA	NA	NA	NA	imput	0.331	T	G	-4.767	1.872e-06	-?
T	rs10684317	22	18465498	LOC100129113, LOC692231	AAAAAT	A	0.20913	1.2941	1.9075	0.4975	imput	0.945	AAAAAT	A	0.23462	9.3864	1.9965	2.58e-06	imput	0.923	A	AAAAAT	-3.948	7.866e-05	--
T	rs5997619	22	30752367	TBC1D10A, LOC550631 SF3A1, LOC550631	C	T	0.959783	4.0106	3.7892	0.28986	imput	0.987	C	T	0.955917	-26.741	5.6249	1.99e-06	imput	0.981	T	C	2.826	0.004716	-+
aUnits: Testosterone: ng/dL; SHBG: log10(nmol/L); FSH: log10(mIU/mL); LH: mIU/mL; DHEAS: ng/mL
bP: significance from logistic regression (PCOS) or linear regression (DHEAS, FSH, LH, or SHBG). PCOS Stage 1: 984 cases & 2,964 population control women; PCOS Stage 2: 1,799 PCOS cases and 1,231 phenotyped reproductively normal control women; T Stage 1: 957 PCOS cases; T Stage 2: 1,293 PCOS cases; SHBG Stage 1: 903 PCOS cases; SHBG Stage 2: 953 PCOS cases; FSH Stage 1: 647 PCOS cases; FSH Stage …
cPmeta: significance from sample-size weighted two-strata meta-analyses
