# Supplementary material for: Genome-wide association of polycystic ovary syndrome implicates alterations in gonadotropin secretion in European ancestry populations
Source: Nat Commun. 2015 Aug 18;6:7502. doi: 10.1038/ncomms8502 (PMC4557132; doi:10.1038/ncomms8502)
Supplement: Supplementary Data 2 — Meta-analysis results after Stage 3 UK Replication of Top 24 Regions after Stage 1+ 2 Meta-Analysis [file ncomms8502-s3.xlsx]

## Sheet: SD2_Stage3Replication
Supplementary Data 2: Meta-analysis results after Stage 3 UK Replication of Top 24 Regions after Stage 1+ 2 Meta-Analysis
					Discovery GWAS (Phase 1)								Stage 2 Replication						Stage 1+ 2 Meta-analaysis	Stage 3 Replication						Stage 1 + 2 + 3 Meta-Analysis
Trait	Variant	Chromo-some	Position	Gene or Flanking Genes	Effect Allele	Non-Effect Allele	Effect Allele Frequency	OR / Betaa	SE/95% CI	Pb	Genotyped or Imputed	Imputation r2	Effect Allele Frequency	OR / Betaa	SE/95% CI	Pb	Genotyped or Imputed	Imputation r2	Pmetac	Effect Allele Frequency	OR / Betaa	SE/95% CI	Pb	Genotyped or Imputed	Imputation r2	Pmetac
LH	rs644592	1	25.7	RHCE	T	C	0.15	3.04	0.6	3.6e-07	I	0.96	0.13	1.54	0.86	0.074	I	0.94	2.8e-07	0.13	-0.15	0.14	0.28	I	0.93	2.1e-05
LH	rs76169311	1	197.3	NA	A	G	0.1	3.75	0.75	6e-07	I	0.99	NA	NA	NA	NA	I	0.67	6e-07	0.11	0.23	0.15	0.11	I	0.96	2.8e-07
LH	rs76484234	8	23.6	NA	T	C	0.04	6.63	1.26	1.4e-07	I	0.93	NA	NA	NA	NA	I	0.57	1.4e-07	0.04	-0.23	0.26	0.38	I	0.82	3.2e-05
LH	rs56949836	9	92.9	IL6RL1 / OR7E31P	T	C	0.06	4.66	0.93	5e-07	I	1	NA	NA	NA	NA	I	0.39	5e-07	0.07	0.31	0.23	0.17	I	0.7	4.3e-07
LH	rs11031006	11	30.2	KCNA4 / FSHB	A	G	0.2	3.19	0.53	1.8e-09	G	1	0.21	2.19	0.65	0.00077	G	1	8.5e-12	0.15	0.6	0.12	1.8e-06	I	0.15	2.7e-16
LH	rs79743873	18	22	NA	T	C	0.08	3.69	0.8	4.3e-06	I	0.97	NA	NA	NA	NA	I	0.84	4.3e-06	0.06	0.1	0.26	0.68	I	0.63	2.6e-05
log10(FSH)	rs77667361	2	153.8	NA	G	A	0.04	-0.1	0.02	8.9e-07	I	0.95	NA	NA	NA	NA	I	0.62	8.9e-07	0.05	-0.12	0.22	0.59	I	0.93	5.3e-06
log10(FSH)	rs112004774	5	74.6	NA	NA	NA	NA	NA	NA	NA	I	0.82	0.02	0.34	0.07	8.8e-07	I	0.91	8.8e-07	0.02	0.17	0.35	0.62	I	0.87	2.3e-05
log10(FSH)	rs140485756	6	70.1	NA	C	T	0.03	0.14	0.03	2.7e-07	I	0.98	NA	NA	NA	NA	I	0.63	2.7e-07	0.03	0.42	0.27	0.12	I	0.97	1.6e-07
log10(FSH)	chr10:119956844:I	10	120	NA	TCA	T	0.02	0.27	0.05	3.2e-08	I	0.93	NA	NA	NA	NA	I	0.27	3.2e-08	0.02	0.11	0.47	0.79	I	0.71	7.3e-07
log10(FSH)	rs112137861	12	24	NA	A	C	0.05	0.08	0.02	7.1e-05	I	0.98	0.05	0.11	0.03	0.00037	I	0.93	1.1e-07	0.05	0.15	0.23	0.53	I	0.95	3.3e-07
log10(SHBG)	chr10:65193342:D	10	65.2	NA	T	TTTTC	0.43	-0.07	0.01	1.4e-07	I	0.9	NA	NA	NA	NA	I	0.89	1.4e-07	0.44	-0.08	0.08	0.33	I	0.86	2.2e-07
T	rs74585555	2	81.4	NA	A	G	0.07	15.56	2.93	1.1e-07	I	0.95	NA	NA	NA	NA	I	0.43	1.1e-07	0.08	0.11	0.19	0.56	I	0.8	4.5e-07
T	rs34027986	6	118.7	SLC35F1 / LOC644303	NA	NA	NA	NA	NA	NA	I	0.76	0.02	24.3	4.72	2.6e-07	I	0.99	2.6e-07	0.02	-0.66	0.34	0.052	I	0.89	7.2e-05
T	rs141029944	7	6.2	NA	T	C	0.03	25.54	5.16	7.5e-07	I	1	NA	NA	NA	NA	I	0.41	7.5e-07	0.01	-0.6	0.44	0.18	I	0.99	0.0001
T	rs706560	7	137.3	DGKI	G	T	0.02	33.29	5.85	1.3e-08	I	0.97	NA	NA	NA	NA	I	0.84	1.3e-08	0.02	-0.71	0.49	0.15	I	0.4	6.4e-06
T	rs181791462	10	31.4	NA	C	T	0.02	33.08	6.37	2e-07	I	0.88	NA	NA	NA	NA	I	0.64	2e-07	0.02	-0.1	0.32	0.74	I	0.84	5.4e-06
T	rs146813585	16	25.6	NA	G	A	0.04	22.27	4.2	1.2e-07	I	0.88	NA	NA	NA	NA	I	0.74	1.2e-07	0.04	-0.06	0.31	0.82	I	0.8	2.8e-06
PCOS	rs7574059	2	124.4	LOC728241 / LOC100131284	C	G	0.58	1.19	1.06 - 1.34	0.00014	I	0.98	0.6	1.27	1.13 - 1.43	0.0005	I	0.95	2.5e-07	0.59	1.15	0.91 - 1.45	0.22	I	0.97	2.3e-07
PCOS	rs804279	8	11.6	C8orf49 / NEIL2	T	A	0.74	0.74	0.65 - 0.85	1.4e-06	I	0.99	0.74	0.82	0.71 - 0.94	0.0027	I	0.97	1.9e-08	0.72	0.74	0.58 - 0.94	0.013	I	0.95	8e-10
PCOS	rs10993397	9	97.7	C9orf3	T	C	0.44	0.73	0.65 - 0.82	2.2e-08	I	1	0.44	0.88	0.78 - 0.99	0.00024	I	1	3.1e-11	0.41	0.72	0.58 - 0.89	0.0039	I	0.99	4.6e-13
PCOS	rs11031006	11	30.2	KCNA4 / FSHB	A	G	0.15	1.41	1.21 - 1.65	7.8e-08	G	1	0.16	1.18	1.01 - 1.38	0.0063	G	1	4.3e-09	0.15	1.12	0.83 - 1.50	0.45	I	0.96	1.9e-08
PCOS	rs1784692	11	113.9	ZBTB16	C	T	0.18	0.72	0.62 - 0.84	0.00082	G	1	0.17	0.82	0.70 - 0.96	0.00016	G	1	6.1e-07	0.16	0.83	0.53 - 1.30	0.36	I	0.43	9.8e-07
PCOS	rs1355471	12	28.7	LOC100130792 / FAR2	A	G	0.49	1.15	1.02 - 1.29	0.001	I	1	0.5	1.21	1.08 - 1.36	4.5e-05	I	0.97	2.7e-07	0.5	1.21	0.98 - 1.50	0.089	I	0.92	7.7e-08
aUnits: Testosterone: ng/dL; SHBG: log10(nmol/L); FSH: log10(mIU/mL); LH: mIU/mL; DHEAS: ng/mL
bP: significance from logistic regression (PCOS) or linear regression (DHEAS, FSH, LH, or SHBG). PCOS Stage 1: 984 cases & 2,964 population control women; PCOS Stage 2: 1,799 PCOS cases and 1,231 phenotyped reproductively normal control women; PCOS Stage 3: 217 POCS cases and 1,335 population controls; T Stage 1: 957 PCOS cases; T Stage 2: 1,293 PCOS cases; T Stage 3: 223 PCOS cases; SHBG Stage 1…
cPmeta: significance from sample-size weighted two-strata (stage 1+2) or three-strata (stage 1+2+3) meta-analyses
