# Supplementary material for: Genome-wide association of polycystic ovary syndrome implicates alterations in gonadotropin secretion in European ancestry populations
Source: Nat Commun. 2015 Aug 18;6:7502. doi: 10.1038/ncomms8502 (PMC4557132; doi:10.1038/ncomms8502)
Supplement: Supplementary Data 3 — c9orf3 PCOS locus adjusted for lead SNPs in the region from Han Chinese PCOS GWAS (Shi et al, Nat Genet 44:1020-27, 2012) [file ncomms8502-s4.xlsx]

## Sheet: SD4_c9orf3_conditional
Supplementary Data 3: c9orf3 PCOS locus adjusted for lead SNPs in the region from Han Chinese PCOS GWAS (Shi et al, Nat Genet 44:1020-27, 2012)
					Discovery GWAS (Stage 1)						Replication (Stage 2)						Stage 1 + 2 Meta-Analyses
Trait	Variant	Chromo-some	Position	Gene or Flanking Genes	Effect Allele	Non-Effect Allele	Effect Allele Frequency	OR	95% CI	Pa	Effect Allele	Non-Effect Allele	Effect Allele Frequency	OR	95% CI	Pa	Zscore	Pmetab	Direction
PCOS	rs10993397	9	97433716	FBP1, C9orf3	T	C	0.43703	0.72718	0.66 - 0.81	2.22e-08	T	C	0.43693	0.88178	0.79 - 0.98	0.00024307	-6.643	3.07e-11	--
PCOS (conditioned on rs3802457)	rs10993397	9	97433716	FBP1, C9orf3	T	C	0.43703	0.735989	0.66 - 0.82	9.9129e-09	T	C	0.43703	0.888429	0.80 - 0.99	0.034956	-5.745	9.166e-09	--
aP: significance from logistic regression. PCOS Stage 1: 984 cases & 2,964 population control women; PCOS Stage 2: 1,799 PCOS cases and 1,231 phenotyped reproductively normal control women
bPmeta: significance from sample-size weighted two-strata (stage 1+2)
