# Supplementary material for: Genome-wide association of polycystic ovary syndrome implicates alterations in gonadotropin secretion in European ancestry populations
Source: Nat Commun. 2015 Aug 18;6:7502. doi: 10.1038/ncomms8502 (PMC4557132; doi:10.1038/ncomms8502)
Supplement: Supplementary Data 4 — Association results of hormone assay quantitative traits in phenotyped reproductively normal control women for those variants reaching genomewide significant in the PCOS cases. [file ncomms8502-s5.xlsx]

## Sheet: SD5_QTs_lookup_controls
Supplementary Data 4: Association results of hormone assay quantitative traits in phenotyped reproductively normal control women for those variants reaching genomewide significant in the PCOS cases.
							GWAS
Trait	Variant	Chromo-some	Position	Gene or Flanking Genes	Effect Allele	Non-Effect Allele	Effect Allele Frequency	Betaa	SE	Pb	Genotyped or Imputed	Imputation r2
LH	rs11031006	11	30226528	KCNA4 / FSHB	A	G	0.163	3.5529	2.2815	0.108511	geno	1
log10(FSH)	chr10:119956844:I	10	119956844	CASC2	TCA	T	NA	NA	NA	NA	NA	NA
T	rs706560	7	137275054	DGKI	A	G	NA	NA	NA	NA	NA	NA
aUnits: Testosterone: ng/dL; FSH: log10(mIU/mL); LH: mIU/mL
bP: significance from linear regression. T: 812 controls; FSH: 105 controls; LH: 105 controls, all from Stage 2 since Stages 1 and 3 population controls were unphenotyped
