# Supplementary material for: Genome-wide association of polycystic ovary syndrome implicates alterations in gonadotropin secretion in European ancestry populations
Source: Nat Commun. 2015 Aug 18;6:7502. doi: 10.1038/ncomms8502 (PMC4557132; doi:10.1038/ncomms8502)
Supplement: Supplementary Data 5 — Comparison of Stage 1 and Stage 2 results with and without BMI as a covariate. [file ncomms8502-s6.xlsx]

## Sheet: SD6_BMIadjust
Supplementary Data 5: Comparison of Stage 1 and Stage 2 results with and without BMI as a covariate.
								Discovery GWAS (Stage 1)						Replication 1 (Stage 2)						Meta-analysis
Model	Trait	Variant	Chromo-some	Position	Gene or Flanking Genes	Effect Allele	Non-Effect Allele	Effect Allele Frequency	OR / Betaa	95% CI / SE	Pb	Genotyped or Imputed	Imputation r2	Effect Allele Frequency	OR / Betaa	95% CI / SE	Pb	Genotyped or Imputed	Imputation r2	Zscore	Pmetac
pc1+pc2+pc3+bmi	PCOS	rs804279	8	11623889	GATA4 / NEIL2	T	A	0.73949	0.74	0.66 - 0.83	1.41e-06	imput	0.988	0.74061	0.82	0.73 - 0.93	0.0026867	imput	0.966	-5.624	1.87e-08
pc1+pc2+pc3	PCOS	rs804279	8	11623889	GATA4 / NEIL2	T	A	0.739	0.730552	0.65 - 0.82	9.20104e-08	imput	0.988	0.742	0.80451	0.71 - 0.91	0.000788801	imput	0.966	-6.25	4.113e-10
pc1+pc2+pc3+bmi	PCOS	rs10993397	9	97679771	C9orf3	T	C	0.43703	0.73	0.66 - 0.81	2.22e-08	imput	0.999	0.43693	0.88	0.79 - 0.98	0.00024307	imput	0.999	-6.643	3.07e-11
pc1+pc2+pc3	PCOS	rs10993397	9	97679771	C9orf3	T	C	0.437	0.742661	0.67 - 0.83	5.11079e-08	imput	0.999	0.435	0.821207	0.73 - 0.92	0.000578133	imput	0.999	-6.385	1.712e-10
pc1+pc2+pc3+bmi	PCOS	rs11031006	11	30226528	FSHB / ARL14EP	A	G	0.15232	1.4144	1.24 - 1.62	7.79e-08	geno	1	0.16272	1.1804	1.02 - 1.37	0.0062867	geno	1	5.871	4.34e-09
pc1+pc2+pc3	PCOS	rs11031006	11	30226528	FSHB / ARL14EP	A	G	0.152	1.39216	1.21 - 1.60	2.70162e-06	geno	1	0.163	1.2506	1.08 - 1.45	0.00323012	geno	1	5.488	4.076e-08
pc1+pc2+pc3+study_group+assay_method+bmi	LH	rs11031006	11	30226528	FSHB / ARL14EP	A	G	0.19505	3.1874	0.52973	1.78e-09	geno	1	0.21038	2.1915	0.65157	0.0007697	geno	1	6.83	8.48e-12
pc1+pc2+pc3+study_group+assay_method	LH	rs11031006	11	30226528	FSHB / ARL14EP	A	G	0.19505	3.9003	0.5981	6.9791e-11	geno	1	0.21038	2.4346	0.69612	0.00046976	geno	1	7.313	2.605e-13
aUnits: LH: mIU mL-1
bP: significance from logistic regression (PCOS) or linear regression (LH). PCOS Stage 1: 984 cases & 2,964 population control women; PCOS Stage 2: 1,799 PCOS cases and 1,231 phenotyped reproductively normal control women; LH Stage 1: 645 PCOS cases; LH Stage 2: 399 PCOS cases.
cPmeta: significance from sample-size weighted two-strata (stage 1+2) meta-analyses
