# Supplementary material for: Genome-wide association of polycystic ovary syndrome implicates alterations in gonadotropin secretion in European ancestry populations
Source: Nat Commun. 2015 Aug 18;6:7502. doi: 10.1038/ncomms8502 (PMC4557132; doi:10.1038/ncomms8502)
Supplement: Supplementary Data 6 — eQTLs for the four genomewide significant loci from SCANdb (www.scandb.org) [file ncomms8502-s7.xlsx]

## Sheet: SD7_eQTLs
Supplementary Data 6: eQTLs for the four genomewide significant loci from SCANdb (www.scandb.org)
SNP	Trait	Chr	Position	Alleles	Gene	eQTL	Population	Pa
rs804279	PCOS	8	11661298	A/T	C8orf49 / NEIL2	NMUR1	CEU	7e-05
rs10993397	PCOS	9	96719592	C/T	C9orf3	NA	NA	NA
rs11031006	PCOS and LH	11	30183104	A/G	KCNA4 / FSHB	C20orf20	CEU	6e-05
						ARL6IP6	CEU	7e-05
						CCDC69	CEU	0.0001
						AGPAT2	CEU	0.0001
aP: significance from QTDT
