# Supplementary material for: Genome-wide association of polycystic ovary syndrome implicates alterations in gonadotropin secretion in European ancestry populations
Source: Nat Commun. 2015 Aug 18;6:7502. doi: 10.1038/ncomms8502 (PMC4557132; doi:10.1038/ncomms8502)
Supplement: Supplementary Data 7 — Genetic association results of PCOS with and without adjustment for rs11031006 [file ncomms8502-s8.xlsx]

## Sheet: SD8_PCOSadjLH
Supplementary Data 7: Genetic association results of PCOS with and without adjustment for rs11031006a
Trait	SNP	Chromo-some	Position	Effect Allele	Non-Effect Allele	Effect Allele Frequency	OR	95% CI	Pb	Genotyped or Imputed	Imputation r2
PCOS	rs11031006	11	30226528	A	G	0.16272	1.18	1.02 - 1.37	0.0062867	geno	1
PCOS (adjusting for LH)	rs11031006	11	30226528	A	G	0.19677	1.55	1.01 - 2.39	0.65652	geno	1
a Replication phase only as controls in GWAS phase did not have LH level measurements
b significance from logistic regression. Unadjusted PCOS: 1,799 PCOS cases and 1,231 phenotyped reproductively normal control women; PCOS adjusted for LH: 399 PCOS cases and 105 phenotyped reproductively normal control women.
