# Supplementary material for: Genome-wide association of polycystic ovary syndrome implicates alterations in gonadotropin secretion in European ancestry populations
Source: Nat Commun. 2015 Aug 18;6:7502. doi: 10.1038/ncomms8502 (PMC4557132; doi:10.1038/ncomms8502)
Supplement: Supplementary Data 8 — Replication of known GWAS significant hormone level quantitative traits [file ncomms8502-s9.xlsx]

## Sheet: SD9_HormoneQTL_Replication
Supplementary Data 8: Replication of known GWAS significant hormone level quantitative traits
					GWAS (Stage 1)								Replication (Stage 2)								Stage 1+2 Meta-Analyses
Trait	Variant	Chromo-some	Position	Gene or Flanking Genes	Effect Allele	Non-Effect Allele	Effect Allele Frequency	Betaa	SE	Pb	Genotyped or Imputed	Imputation r2	Effect Allele	Non-Effect Allele	Effect Allele Frequency	Betaa	SE	Pb	Genotyped or Imputed	Imputation r2	Effect Allele	Non-Effect Allele	Zscore	Pmetac	Direction
log10(SHBG)	rs12150660	17	7521915	FXR2, SHBG, SAT2	T	G	0.25553	0.030873	0.013296	0.020229	imput	0.989	T	G	0.21763	0.032013	0.012468	0.010238	imput	0.92	T	G	3.456	0.0005488	++
T	rs12150660	17	7521915	FXR2, SHBG, SAT2	T	G	0.2534	6.2694	1.6888	0.00020538	imput	0.989	T	G	0.22481	2.9676	1.7627	0.092267	imput	0.92	T	G	3.735	0.0001879	++
aUnits: SHBG: log10(nmol/L); Testosterone: ng/dL
bP: significance from linear regression. T Stage 1: 957 PCOS cases; T Stage 2: 1,293 PCOS cases; LH Stage 1: 645 PCOS cases; LH Stage 2: 399 PCOS cases
cPmeta: significance from sample-size weighted two-strata (stage 1+2) meta-analyses
