# Supplementary material for: Genome-wide association of polycystic ovary syndrome implicates alterations in gonadotropin secretion in European ancestry populations
Source: Nat Commun. 2015 Aug 18;6:7502. doi: 10.1038/ncomms8502 (PMC4557132; doi:10.1038/ncomms8502)
Supplement: Supplementary Data 9 — Phenotypic Measures in GWAS samples [file ncomms8502-s10.xlsx]

## Sheet: SD10_GWAS_subjects
Supplementary Data 9: Phenotypic Measures in GWAS samples
Cohort		PCOS Family Study	PPCOSI	University of Chicago	NUgene
Cohort Information	Investigator	Dunaif/Legro	RMN	Ehrmann
	Location (sample source)	BWH; HMC; NUFSM; Penn	HMC; Magee; Penn; UMDNJ; UTHSC	UC	NU
Before QC		Cases			Controls
	Sample Size	776	75	224	3050
Summary Characteristics	Age (years)
	Median (25 - 75)	28 ( 24 - 32)	28 (25 - 30)	29 (25 - 35)*	46 (34 - 58)†
	N	769	75	224	3050
	BMI (kg m-2)
	Median (25 - 75)	35.4 (29.1 - 41.2)	34.5 (27.6 - 42.0)	36.2 (31.7 - 41.8)*	25.0 (22.0 - 29.8)†
	N	776	75	224	3041
	SHBG (nM)
	Median (25 - 75)	56 (38 - 83)a	26 (19 - 39)a	14 (8 - 20)b	-
	N	524	73	222	-
		26 (19 - 41)a
		96
		34 (21 - 45)a	-	-	-
		34	-	-	-
		26 (20 - 36)a	-	-	-
		35	-	-	-
	T (ng dL-1)
	Median (25 - 75)	72 (59 - 91)c	58 (45 - 82)c	67 (52 - 92)d	-
	N	715	72	224	-
		65 (44 - 77)c	-	-	-
		35	-	-	-
	LH (mIU mL-1)
	Median (25 - 75)	11.0 (7.0 - 18.0)e	-	-	-
	N	555	-	-	-
		13.0 (9.0 - 17.0)e	-	-	-
		96	-	-	-
		9.0 (6.0 - 14.0)e	-	-	-
		45	-	-	-
	FSH (mIU mL-1)
	Median (25 - 75)	9.0 (7.0 - 11.0)f	-	-	-
	N	557	-	-	-
		3.0 (3.0 - 4.0)f	-	-	-
		96	-	-	-
		2.0 (2.0 - 3.0)f	-	-	-
		46	-	-	-
	DHEAS (ng mL-1)
	Median (25 - 75)	2080 (1423 - 2873)g	-	1500 (945 - 2185)h	-
	N	703	-	224	-
		1930 (1360 - 2930)g	-	-	-
		35	-	-	-
After QC		Cases			Controls
	Sample Size	718	64	202	2964
Summary Characteristics	Age (years)
	Median (25 - 75)	28 (24 - 32)	28 (26 - 30)	29 (25 - 34)‡	46 (34 - 58)†
	N	718	64	202	2964
	BMI (kg m-2)
	Median (25 - 75)	35.5 (29.1 - 41.4)	35.3 (27.4 - 42.1)	36.2 (31.8 - 42.1)‡	25.0 (22.0 - 29.8)†
	N	718	64	202	2964
	SHBG (nM)
	Median (25 - 75)	56 (38 - 83)a	28 (20 - 39)a	14 (7 - 20)b	-
	N	494	62	200	-
		26 (19 - 38)a
		89
		28 (19 - 41)a	-	-	-
		28	-	-	-
		29 (21 - 36)a	-	-	-
		30	-	-	-
	T (ng dL-1)
	Median (25 - 75)	72 (59 - 91)c	60 (44 - 82)c	68 (52 - 93)d	-
	N	663	62	202	-
		63 (44 - 77)c	-	-	-
		30	-	-	-
	LH (mIU mL-1)
	Median (25 - 75)	11.0 (7.0 - 18.0)e	-	-	-
	N	523	-	-	-
		12.0 (9.0 - 17.0)e	-	-	-
		87	-	-	-
		9.0 (6.0 - 14.0)e	-	-	-
		35	-	-	-
	FSH (mIU mL-1)
	Median (25 - 75)	9.0 (7.0 - 11.0)f	-	-	-
	N	525	-	-	-
		3.0 (3.0 - 4.0)f	-	-	-
		87	-	-	-
		2.0 (2.0 - 3.0)f	-	-	-
		35	-	-	-
	DHEAS (ng mL-1)
	Median (25 - 75)	2089 (1440 - 2904)g	-	1480 (920 - 2150)h	-
	N	652	-	202	-
		1695 (1340 - 2620)g	-	-	-
		30	-	-	-
Hormone results are separated by assay method when multiple methods were used within a cohort.
*P < 0.05 University of Chicago vs PCOS Family Study, and University of Chicago vs PPCOS
†P < 0.0001 Cases vs Controls
‡P < 0.05 University of Chicago vs PCOS Family Study
a SHBG normal range < 100 nM
b SHBG normal range < 63 nM
c Testosterone normal range < 59 ng dL-1
d Testosterone normal range < 70 ng dL-1
e LH normal range 1.0 - 15.0 mIU mL-1
f FSH normal range 2.0 - 15.0 mIU mL-1
g DHEAS normal range < 2684 ng mL-1
h DHEAS normal range < 3660 ng mL-1
Abbreviations used in table:
BWH, Brigham and Women's Hospital
HMC, Pennsylvania State Milton S. Hershey Medical Center
Magee, Magee-Womens Hospital
NU, Northwestern University
NUFSM, Northwestern University Feinberg School of Medicine
Penn, University of Pennsylvania
RMN, Reproductive Medicine Network
UC, University of Chicago
UMDNJ, University of Medicine and Dentistry of New Jersey
UTHSC, University of Texas Health Science Center
