# Supplementary material for: Genome-wide association of polycystic ovary syndrome implicates alterations in gonadotropin secretion in European ancestry populations
Source: Nat Commun. 2015 Aug 18;6:7502. doi: 10.1038/ncomms8502 (PMC4557132; doi:10.1038/ncomms8502)
Supplement: Supplementary Data 10 — Phenotypic Measures in Replication samples [file ncomms8502-s11.xlsx]

## Sheet: SD11_Replication_subjects
Supplementary Data 10: Phenotypic Measures in Replication samples
Cohort		Cedars-Sinai Medical Center			Massachusetts General Hospital			Medical College of Wisconsin			PCOS Family Study			PPCOSII			University of Alabama at Birmingham			University of Athens			University of Chicago			Imperial College London/University of Oxford
Cohort Information	Investigator	Goodarzi			Welt			Kissebah			Dunaif/Legro			RMN			Goodarzi			Diamanti-Kandarakis/Panidis			Ehrmann			Lindgren/McCarthy/Franks
	Location (sample source)	CSMC			MGH			MCW			BWH; HMC; NUFSM			CMC; HMC; SU; CU Denver; UTHSCSA; UVM; UM; Penn; VCU; WSU			UAB			Greece			UC			London, UK
Before QC		Case	Control	p-value	Case	Control	p-value	Case	Control	p-value	Case	Control	p-value	Case	Control	p-value	Case	Control	p-value	Case	Control	p-value	Case	Control	p-value	Case	Control	p-value
	Sample Size	135	21	-	519	433	-	0	594	-	190	107	-	286	0	-	201	101	-	604	256	-	26	0	-
Summary Characteristics	Age (years)
	Median (25 - 75)	26 (22 - 31)	38 (32 - 42)	<0.0001^	28 (24 - 33)	25 (22 - 32)	<0.0001#	-	38 (32 - 42)	-	28 (24 - 32)	29 (24 - 33)	0.3622#	28.5 (26.0 - 31.0)	-	-	27 (22 - 33)	32 (26 - 36)	< 0.0001#	23 (20 - 28)	24 (23 - 30)	0.0041#	27 (23 - 30)	-	-
	N	135	21		519	433			594		190	107		286	-		201	101		604	256		26	-
	BMI (kg m-2)
	Median (25 - 75)	27.8 (22.8 - 34.2)	25.1 (21.9 - 31.2)	0.2098#	29.4 (24.0 - 37.1)	23.0 (21.1 - 25.1)	<0.0001#	-	31.6 (25.0 - 38.4)	-	34.8 (27.9 - 41.0)	30.7 (23.0 - 35.0)	<0.0001#	35.2 (26.6 - 42.0)	-	-	34.3 (27.8 - 40.8)	23.7 (21.8 - 27.7)	<0.0001#	24.7 (21.6 - 30.9)	21.7 (20.0 - 24.0)	<0.0001#	37.9 (32.2 - 42.7)	-	-
	N	135	21		517	432			594		190	107		286	-		201	101		604	256		26	-
	SHBG (nM)
	Median (25 - 75)	-	-	-	-	-	-	-	-	-	43 (30 - 73)a	105 (88 - 170)a	<0.0001#	29 (21 - 43)a	-	-	-	-	-	35 (25 - 52)i	63 (49 - 86)i	<0.0001^	14 (11 - 19)b	-	-
	N	-	-		-	-			-		80	18		286	-		-	-		604	252		25	-
		-	-	-	-	-	-	-	-	-	-	66 (42 - 103)a	-	-	-	-	-	-	-	-	-	-	-	-	-
		-	-		-	-			-		-	18		-	-		-	-		-	-		-	-
		-	-	-	-	-	-	-	-	-	43 (29 - 57)a	-	-	-	-	-	-	-	-	-	-	-	-	-	-
		-	-		-	-		-	-		2	-		-	-		-	-		-	-		-	-
		-	-	-	-	-	-	-	-	-	29 (23 - 41)a	48 (31 - 65)a	<0.0001^	-	-	-	-	-	-	-	-	-	-	-	-
		-	-		-	-		-	-		53	71		-	-		-	-		-	-		-	-
	T (ng dL-1)
	Median (25 - 75)	43 (31 - 68)k	20 (17 - 28)k	<0.0001^	-	-	-	-	20 (15 - 26)c	-	70 (59 - 89)c	28 (18 - 36)c	<0.0001#	49 (36 - 67)c	-	-	77 (64 - 96)l	46 (32 - 60)l	<0.0001#	72 (59 - 89)m	31 (25 - 43)m	<0.0001#	62 (50 - 85)d	-	-
	N	126	13		-	-		-	594		109	36		286	-		201	91		604	254		26	-
		-	-	-	-	-	-	-	-	-	68 (48 - 86)c	25 (19 - 32)c	<0.0001^	-	-	-	-	-	-	-	-	-	-	-	-
		-	-		-	-		-	-		53	71		-	-		-	-		-	-		-	-
	LH (mIU mL-1)
	Median (25 - 75)	-	-	-	-	-	-	-	-	-	12.0 (8.0 - 19.0)e	3.0 (3.0 - 9.5)e	<0.0001#	9.0 (7.0 - 14.0)e	-	-	-	-	-	-	-	-	-	-	-
	N	-	-		-	-		-	-		95	16		285	-		-	-		-	-		-	-
		-	-	-	-	-	-	-	-	-	-	4.0 (2.5 - 10.0)e	-	-	-	-	-	-	-	-	-	-	-	-	-
		-	-		-	-		-	-		-	20		-	-		-	-		-	-		-	-
		-	-	-	-	-	-	-	-	-	10.0 (6.0 - 13.0)e	5.0 (3.0 - 8.0)e	0.0012^	-	-	-	-	-	-	-	-	-	-	-	-
		-	-		-	-		-	-		54	71		-	-		-	-		-	-		-	-
	FSH (mIU mL-1)
	Median (25 - 75)	-	-	-	-	-	-	-	-	-	10.0 (8.0 - 12.0)f	9.0 (7.0 - 11.5)f	0.3389#	6.0 (5.0 -7.0)f	-	-	-	-	-	-	-	-	-	-	-
	N	-	-		-	-		-	-		94	16		284	-		-	-		-	-		-	-
		-	-	-	-	-	-	-	-	-	-	2.5 (2.0 - 3.5)j	-	-	-	-	-	-	-	-	-	-	-	-	-
		-	-		-	-		-	-		-	20		-	-		-	-		-	-		-	-
		-	-	-	-	-	-	-	-	-	6.0 (4.0 - 7.0)f	6.0 (4.0 - 8.0)f	0.5173#	-	-	-	-	-	-	-	-	-	-	-	-
		-	-		-	-		-	-		54	71		-	-		-	-		-	-		-	-
	DHEAS (ng mL-1)
	Median (25 - 75)	-	-	-	-	-	-	-	-	-	2237 (1661 - 3002)g	1302 (949 - 1553)g	<0.0001^	1515 (970 - 2210)g	-	-	-	-	-	2904 (2200 - 3800)p	1860 (1240 - 2527)p	<0.0001#	1740 (1160 - 2760)h	-	-
	N	-	-		-	-		-	-		109	36		286	-		-	-		604	85		25	-
		-	-	-	-	-	-	-	-	-	1535 (1105 - 2685)g	1275 (955 - 1830)g	0.0019^	-	-	-	-	-	-	-	-	-	-	-	-
		-	-		-	-		-	-		53	71		-	-		-	-		-	-		-	-
After QC		Case	Control	p-value	Case	Control	p-value	Case	Control	p-value	Case	Control	p-value	Case	Control	p-value	Case	Control	p-value	Case	Control	p-value	Case	Control	p-value	Case	Control	p-value
	Sample Size	130	17	-	472	402	-	0	452	-	172	105	-	265	0	-	193	91	-	542	164	-	25	0	-	223	1335
Summary Characteristics	Age (years)
	Median (25 - 75)	26 (22 - 31)	37 (27 - 42)	0.0001^	28 (24 - 32)	25 (22 - 31)	<0.0001#	-	38 (32 - 41)	-	28 (24 - 32)	29 (24 - 33)	0.4252#	28 (26 - 31)	-	-	27 (22 - 33)	32 (26 - 36)	0.0003#	23 (20 - 28)	26 (23 - 34)	<0.0001#	27 (23 - 30)	-	-	32 (28 - 36)	45 (45 - 45)	<0.0001^
	N	130	17		472	402		-	452		172	105		265	-		193	91		542	164		25	-		222	1335
	BMI (kg m-2)
	Median (25 - 75)	27.7 (22.5 - 33.9)	24.6 (21.5 - 31.5)	0.2729#	29.0 (23.9 - 37.0)	23.0 (21.1 - 25.0)	<0.0001#	-	31.9 (24.2 - 38.9)	-	35.0 (28.3 - 41.5)	30.7 (23.3 - 35.0)	<0.0001#	35.1 (26.6 - 41.8)	-	-	34.1 (27.8 - 40.8)	23.7 (21.7 - 27.7)	<0.0001#	24.5 (21.4 - 30.9)	22.0 (20.1 - 24.5)	<0.0001#	38.4 (32.4 - 42.7)	-	-	28.4 (23.2 - 36.5)	25.5 (23.0 - 29.4)	<0.0001^
	N	130	17		472	402		-	452		172	105		265	-		193	91		542	164		25	-		217	1335
	SHBG (nM)
	Median (25 - 75)	-	-	-	-	-	-	-	-	-	43 (30 - 73)a	107 (97 - 170)a	<0.0001#	30 (21 - 43)a	-	-	-	-	-	35 (25 - 52)i	64 (50 - 84)i	<0.0001^	15 (12 - 19)b	-	-	35 (23 - 52)j	-	-
	N	-	-		-	-		-	-		74	17		265	-		-	-		542	162		24	-		203	-
		-	-	-	-	-	-	-	-	-	-	66 (42 - 103)a	-	-	-	-	-	-	-	-	-	-	-	-	-	-	-	-
		-	-		-	-		-	-		-	18		-	-		-	-		-	-		-	-		-	-
		-	-	-	-	-	-	-	-	-	29a	-		-	-	-	-	-	-	-	-	-	-	-	-	-	-	-
		-	-		-	-		-	-		1	-		-	-		-	-		-	-		-	-		-	-
		-	-	-	-	-	-	-	-	-	29 (23 - 40)a	49 (34 - 65)a	<0.0001^	-	-	-	-	-	-	-	-	-	-	-	-	-	-	-
		-	-		-	-		-	-		47	70		-	-		-	-		-	-		-	-		-	-
	T (ng dL-1)
	Median (25 - 75)	43 (31 - 62)k	23 (17 - 29)k	<0.0001^	-	-	-	-	19 (15 - 24)c	-	70 (59 - 93)c	28 (17 - 35)c	<0.0001#	50 (37 - 67)c	-	-	77 (63 - 94)l	44 (32 - 56)l	<0.0001#	72 (61 - 89)m	31 (25 - 43)m	<0.0001#	64 (50 - 85)d	-	-	69 (53 - 86)d	-	-
	N	121	11		-	-		-	452		100	35		265	-		193	81		542	163		25	-		223	-
		-	-	-	-	-	-	-	-	-	68 (49 - 86)c	25 (19 - 32)c	<0.0001^	-	-	-	-	-	-	-	-	-	-	-	-	-	-	-
		-	-		-	-		-	-		47	70		-	-		-	-		-	-		-	-		-	-
	LH (mIU mL-1)
	Median (25 - 75)	-	-	-	-	-	-	-	-	-	12.0 (8.0 - 19.0)e	3.0 (3.0 - 10.0)e	0.0001#	9.0 (7.0 - 14.0)e	-	-	-	-	-	-	-	-	-	-	-	7.1 (4.7 - 10.9)n	-	-
	N	-	-		-	-		-	-		87	15		264	-		-	-		-	-		-	-		208	-
		-	-	-	-	-	-	-	-	-	-	4.0 (2.5 - 10.0)e	-	-	-	-	-	-	-	-	-	-	-	-	-	-	-	-
		-	-		-	-		-	-		-	20		-	-		-	-		-	-		-	-		-	-
		-	-	-	-	-	-	-	-	-	10.0 (5.5 - 13.0)e	5.0 (3.0 - 8.0)e	0.0042^	-	-	-	-	-	-	-	-	-	-	-	-	-	-	-
		-	-		-	-		-	-		48	70		-	-		-	-		-	-		-	-		-	-
	FSH (mIU mL-1)
	Median (25 - 75)	-	-	-	-	-	-	-	-	-	10.0 (8.0 - 12.0)f	10.0 (7.0 - 12.0)f	0.4136#	6.0 (5.0 - 7.0)f	-	-	-	-	-	-	-	-	-	-	-	5.4 (4.2 - 6.6)o	-	-
	N	-	-		-	-		-	-		86	15		264	-		-	-		-	-		-	-		208	-
		-	-	-	-	-	-	-	-	-	-	2.5 (2.0 - 3.5)f	-	-	-	-	-	-	-	-	-	-	-	-	-	-	-	-
		-	-		-	-		-	-		-	20		-	-		-	-		-	-		-	-		-	-
		-	-	-	-	-	-	-	-	-	6.0 (4.0 - 7.0)f	6.0 (4.0 - 8.0)f	0.4681#	-	-	-	-	-	-	-	-	-	-	-	-	-	-	-
		-	-		-	-		-	-		48	70		-	-		-	-		-	-		-	-		-	-
	DHEAS (ng mL-1)
	Median (25 - 75)	-	-	-	-	-	-	-	-	-	2220 (1579 - 3014)g	1288 (933 - 1546)g	<0.0001^	1540 (1000 - 2220)g	-	-	-	-	-	2910 (2200 - 3800)p	1867 (1234 - 2549)p	<0.0001#	1790 (1170 - 2835)h	-	-	-	-	-
	N	-	-		-	-		-	-		100	35		265	-		-	-		542	80		24	-		-	-
		-	-	-	-	-	-	-	-	-	1535 (1110 - 2685)g	1265 (955 - 1670)g	0.0019^	-	-	-	-	-	-	-	-	-	-	-	-	-	-	-
		-	-		-	-		-	-		47	70		-	-		-	-		-	-		-	-		-	-
Hormone results are separated by assay method when multiple methods were used within a cohort.
# p-value from Kruskal-Wallis test
^ p-value from t-test
a SHBG normal range < 100 nM
b SHBG normal range < 63 nM
c Testosterone normal range < 59 ng dL-1
d Testosterone normal range < 70 ng dL-1
e LH normal range 1.0 - 15.0 mIU mL-1
f FSH normal range 2.0 - 15.0 mIU mL-1
g DHEAS normal range < 2684 ng mL-1
h DHEAS normal range < 3660 ng mL-1
i SHBG normal range < 135 nM
j SHBG normal range < 49 nM
k Testosterone normal range < 35 ng dL-1
l Testosterone normal range < 85 ng dL-1
m Testosterone normal range < 60 ng dL-1
n LH normal range 1.6 - 9.6 mIU mL-1
o FSH normal range 2.2 - 12.8 mIU mL-1
p DHEAS normal range < 4230 ng mL-1
Abbreviations used in table:
BWH, Brigham and Women's Hospital
CMC, Carolinas Medical Center
CSMC, Cedars-Sinai Medical Center
HMC, Pennsylvania State Milton S. Hershey Medical Center
MCW, Medical College of Wisconsin
MGH, Massachusetts General Hospital
NUFSM, Northwestern University Feinberg School of Medicine
Penn, University of Pennsylvania
RMN, Reproductive Medicine Network
SU, Stanford University
UAB, University of Alabama at Birmingham
UC, University of Chicago
UCDenver, University of Colorado at Denver
UM, University of Michigan
UTHSCSA, University of Texas Health Science Center at San Antonio
UVM, University of Vermont
VCU, Virginia Commonwealth University
WSU, Wayne State University
