# Supplementary material for: Genome-wide association of polycystic ovary syndrome implicates alterations in gonadotropin secretion in European ancestry populations
Source: Nat Commun. 2015 Aug 18;6:7502. doi: 10.1038/ncomms8502 (PMC4557132; doi:10.1038/ncomms8502)
Supplement: Supplementary Data 11 — Assays Used to Measure Hormone Levels [file ncomms8502-s12.xlsx]

## Sheet: SD12_Assays
Supplementary Data 11: Assays Used to Measure Hormone Levels
Hormone	Sample Site	Assay Site	Assay methodology	Kit Name*		Normal Range		Units
					Manufacturer	Min	Max	Units	Reference
SHBG	PCOS Family Study	HMC	IRMA	DSL-7400	DSLa	50	100	nM	1
SHBG	PCOS Family Study	HMC	IRMA	DSL-7400**	DSLa	50	100	nM	1
SHBG	PCOS Family Study	HMC	IRMA	RKSH-1	Siemensb	50	100	nM	1
SHBG	PCOS Family Study; PPCOSI, PPCOSII	UVA	Immulite	LKSH-1	DPCc	50	100	nM	1
SHBG	University of Athens	Greece	IRMA	DSL-7400	DSLa	35	135	nM	2
SHBG	University of Chicago	UC	Competitive protein bindingd	In-house	NA	2	63	nM	3
SHBG	Imperial College London/University of Oxford	UK	Immulite	LKSH-1	DPCc	2	49	nM	4
T	Cedars-Sinai Medical Center	CSMC	LC-MS/MSe	In-house	NA	5	35	ng dL-1	5
T	Medical College of Wisconsin	BU	LC-MS/MSe	In-house	NA	15	58	ng dL-1	6,7
T	PCOS Family Study	HMC	RIA	Coat-A-Count® TKTT1, 2, 5	DPCc	15	58	ng dL-1	1
T	PCOS Family Study; PPCOSI; PPCOSII	UVA	RIA	Coat-A-Count® TKTT1, 2, 5	DPCc	15	58	ng dL-1	8
T	University of Alabama at Birmingham	UAB	RIAf	In-house	NA	20	85	ng dL-1	9
T	University of Athens	Greece	RIA	DSL-4100	DSLa	7	60	ng dL-1	2
T	University of Chicago	UC	RIA	Coat-A-Count® TKTT1, 2, 5	DPCc	10	70	ng dL-1	10
T	Imperial College London/University of Oxford	UK	RIAf	In-house	NA	10	70	ng dL-1	11
LH	PCOS Family Study	HMC	Double antibody RIA	KLHD1,2	DPCc	1	15	mIU mL-1	1
LH	PCOS Family Study	HMC	IRMA	DSL-4600	DSLa	1	15	mIU mL-1	1
LH	PCOS Family Study	HMC	ELISA	11-LUTHU	ALPCOg	1	15	mIU mL-1	1
LH	PCOS Family Study; PPCOSII	UVA	Immulite	LKLH-1	DPCc	1	15	mIU mL-1	8
LH	Imperial College London/University of Oxford	UK	Sandwich Immunoassay	Immuno 1 Analyzer	Bayer Corp., Tarrytown, NY	1.6	9.6	mIU mL-1	4
FSH	PCOS Family Study	HMC	Double antibody RIA	KFSD1,2	DPCc	2	15	mIU mL-1	1
FSH	PCOS Family Study	HMC	IRMA	DSL-4700	DSLa	2	15	mIU mL-1	1
FSH	PCOS Family Study	HMC	ELISA	11-FSHHU-E01	ALPCOg	2	15	mIU mL-1	1
FSH	PCOS Family Study; PPCOSII	UVA	Immulite	LKFS-1	DPCc	2	15	mIU mL-1	8
FSH	Imperial College London/University of Oxford	UK	Sandwich Immunoassay	Immuno 1 Analyzer	Bayer Corp., Tarrytown, NY	2.2	12.8	mIU mL-1	4
DHEAS	PCOS Family Study	HMC	RIA	Coat-A-Count® DHEA-SO4; TKDS1, 2	DPCc	250	2683	ng mL-1	1
DHEAS	PCOS Family Study; PPCOSII	UVA	RIA	LKDS-1	DPCc	250	2683	ng mL-1	8
DHEAS	University of Athens	Greece	RIA	DSL-3500	DSLa	250	4230	ng mL-1	2
DHEAS	University of Chicago	UC	RIA	LKDS-1	DPCc	250	3660	ng mL-1	10
*Kit used as per the manufacturer's instructions.
**The SHBG standard was changed to the WHO 1st International Standard #95/560 and the kit recalibrated in 2005. Accordingly, these SHBG values were coded as a different assay methodology in the analyses.
a Diagnostic Systems Laboratories, Inc. (DSL) (Webster, TX, USA) [Note: In October 2005, DSL was acquired by Beckman Coulter (Brea, CA, USA)]
b Siemens Medical Solutions USA, Inc. (Malvern, PA, USA)
c Diagnostic Products Corporation (DPC) (Los Angeles, CA, USA) [Note: In April 2006, DPC was acquired by Siemens Medical Solutions USA, Inc. (Malvern, PA, USA)]
d Competitive binding protein assay
eLiquid Chromatography-Tandem Mass Spectrometry
fEther extraction followed by double antibody RIA with in-house testosterone antibody
g American Laboratory Products Company (ALPCO) (Salem, NH, USA)
Abbreviations used in table:
HMC, Pennsylvania State Milton S. Hershey Medical Center
CSMC, Cedars-Sinai Medical Center
BU, Boston University
NA, not applicable
UVA, University of Virginia
UAB, University of Alabama at Birmingham
UC, University of Chicago
UK, United Kingdom
References:
1	Legro, R.S., Driscoll, D., Strauss, J.F., 3rd, Fox, J. & Dunaif, A. Evidence for a genetic basis for hyperandrogenemia in polycystic ovary syndrome. Proc Natl Acad Sci U S A 95, 14956-60 (1998).
2	Diamanti-Kandarakis, E. & Panidis, D. Unravelling the phenotypic map of polycystic ovary syndrome (PCOS): a prospective study of 634 women with PCOS. Clin Endocrinol (Oxf) 67, 735-42 (2007).
3	Rosenfield, R.L. Plasma testosterone binding globulin and indexes of the concentration of unbound plasma androgens in normal and hirsute subjects. J Clin Endocrinol Metab 32, 717-28 (1971).
4	Franks, S. et al. Ovarian morphology is a marker of heritable biochemical traits in sisters with polycystic ovaries. J Clin Endocrinol Metab 93, 3396-402 (2008).
5	Salameh, W.A., Redor-Goldman, M.M., Clarke, N.J., Reitz, R.E. & Caulfield, M.P. Validation of a total testosterone assay using high-turbulence liquid chromatography tandem mass spectrometry: total and free testosterone reference ranges. Steroids 75, 169-75 (2010).
6	Maliqueo M, et al. Metabolic parameters in cord blood of newborns of women with polycystic ovary syndrome. Fertil Steril 92, 277-282 (2009).
7	Torchen LC, Fogel NR, Brickman WJ, Paparodis R, Dunaif A. Persistent apparent pancreatic beta-cell defects in premenarchal PCOS relatives. J Clin Endocrinol Metab 99, 3855-3862 (2014).
8	Legro RS, et al. The Pregnancy in Polycystic Ovary Syndrome study: baseline characteristics of the randomized cohort including racial effects. Fertil Steril 86, 914-933 (2006).
9	Azziz R, Bradley EL, Jr., Potter HD, Parker CR, Jr., Boots LR. Chronic hyperinsulinemia and the adrenal androgen response to acute corticotropin-(1-24) stimulation in hyperandrogenic women. Am J Obstet Gynecol 172, 1251-1256 (1995).
10	Welt, C.K. et al. Variants in DENND1A are associated with polycystic ovary syndrome in women of European ancestry. J Clin Endocrinol Metab 97, E1342-7 (2012).
11	Adams J, et al. Multifollicular ovaries: clinical and endocrine features and response to pulsatile gonadotropin releasing hormone. Lancet 2, 1375-1379 (1985).

## Sheet: Assays_orig
			Assay ID	Sample Site	Assay Site	Assay Site ID	Kit Name, Manufacturer	Assay Method	Assay methodology	Reportable Range		Technical Range		Case Logical Range		Control Logical Range
										Min	Max	Min	Max	Min	Max	Min	Max
SHBG (nmol/L)	b	SHBG	1.1	PCOS Family Study	HMC	1	DSL-7400, DSL	1	IRMA	5	300	5	300	50	100	50	100
	c	SHBG	1.2	PCOS Family Study	HMC	1	DSL-7400 (new standard), DSL	2	IRMA	5	300	5	300	50	100	50	100
	d	SHBG	1.3	PCOS Family Study	HMC	1	RKSH-1, Siemens	3	IRMA	-	-	1	180	50	100	50	100
	e	SHBG	2.4	PCOS Family Study; PPCOS	UVA	2	LKSH-1, DPC	4	Immulite	0.2	180	0.2	180	50	100	50	100
	a	SHBG	4.5	Ehrmann	UofC	4	In-house competitive protein binding	5	Competitive protein binding	-	-	-	-	2	80	2	80
	r	SHBG	5.6	Diamanti	Greece	5	DSL-7400, DSL	6	IRMA	10	170	5	300	35	70	35	70
Testosterone (ng/dL)	g	T	1.1	PCOS Family Study	HMC	1	Coat-A-Count® TKTT1, 2, 5, DPC	1	RIA	15	1000	4	1600	15	150	15	58
	h	T	2.6	PCOS Family Study; PPCOS	UVA	2	Coat-A-Count® TKTT1, 2, 5, DPC	6	RIA	10	1000	4	1600	15	150	15	58
	v	T	3.2	Kissebah	BMC- Bhasin	3	LC-MS/MS assay	2	LC-MSMS	2	2000	2	2000	15	150	15	58
	f	T	4.7	Ehrmann	UofC	4	Coat-A-Count® TKTT1, 2, 5, DPC	7	RIA	10	1600	4	1600	10	150	10	58
	s	T	5.3	Diamanti	Greece	5	DSL-4100, DSL	3	RIA	7	735	10	2500	7	150	7	58
	u	T	6.4	Goodarzi.c	CSM	6	HTLC-MSMS	4	HTLC-MSMS	2	1800	2	1800	5	120	5	58
	t	T	7.5	Goodarzi.a	UAB	7	In-house double antibody RIA	5	RIA	-	-	-	-	20	150	20	58
FSH (mIU/mL)	l	FSH	1.1	PCOS Family Study	HMC	1	KFSD1,2, DPC	1	Double antibody RIA	-	-	-	-	2	40	2	40
	m	FSH	1.2	PCOS Family Study	HMC	1	DSL-4700, DSL	2	IRMA	1.5	150	1.5	450	2	40	2	40
	n	FSH	1.3	PCOS Family Study	HMC	1	ALPCO 11-FSHHU-E01	3	ELISA	-	-	1	100	2	40	2	40
	x	FSH	2.4	PCOS Family Study; PPCOS	UVA	2	LKFS-1, DPC	4	Immulite	0.1	170	0.1	170	2	40	2	40
LH (mIU/mL)	i	LH	1.1	PCOS Family Study	HMC	1	KLHD1,2, DPC	1	Double antibody RIA	-	-	-	-	2	60	2	60
	j	LH	1.2	PCOS Family Study	HMC	1	DSL-4600, DSL	2	IRMA	1	150	1	300	2	60	2	60
	k	LH	1.3	PCOS Family Study	HMC	1	ALPCO 11-LUTHU	3	ELISA	-	-	0.2	100	2	60	2	60
	w	LH	2.4	PCOS Family Study; PPCOS	UVA	2	LKLH-1, DPC	4	Immulite	0.1	200	0.1	200	2	60	2	60
DHEAS (ng/mL)	p	DHEAS	1.1	PCOS Family Study	HMC	1	Coat-A-Count® DHEA-SO4; TKDS1, 2, DPC	1	RIA	50	8000	50	10000	250	6000	250	2683
	q	DHEAS	2.2	PCOS Family Study; PPCOS	UVA	2	LKDS-1, DPC	2	RIA	70	10000	150	10000	250	6000	250	2683
	o	DHEAS	4.4	Ehrmann	UofC	4	LKDS-1, DPC	4	RIA	150	10000	150	10000	250	6000	250	6000
	y	DHEAS	5.3	Diamanti	Greece	5	DSL-3500, DSL	3	RIA	50	7000	50	8000	250	6000	250	6000
