# Supplementary material for: Genome-wide association of polycystic ovary syndrome implicates alterations in gonadotropin secretion in European ancestry populations
Source: Nat Commun. 2015 Aug 18;6:7502. doi: 10.1038/ncomms8502 (PMC4557132; doi:10.1038/ncomms8502)
Supplement: Supplementary Data 12 — Summary of DNA samples and genotyping instances (scans) [file ncomms8502-s13.xlsx]

## Sheet: SD13_QC_samples
Supplementary Data 12: Summary of DNA samples and genotyping instances (scans).
	GWAS		Replication
Category	Study	HapMap	Study	HapMap
DNA samples into genotyping production	4270	88	4679	50
Failed genotyping	114	0	289	0
Scans release by genotyping center	4156	88	4390	50
Sample identity issues	57	0	102	0
Scans to post on dbGap	4099	88	4288	50
Sample quality issues	109	0	1218	0
Non-cohort specific self-identified ethnicity	34	0	37	0
Filtered scans for analysis	3956	0	3033	0
