# Supplementary material for: Genome-wide association of polycystic ovary syndrome implicates alterations in gonadotropin secretion in European ancestry populations
Source: Nat Commun. 2015 Aug 18;6:7502. doi: 10.1038/ncomms8502 (PMC4557132; doi:10.1038/ncomms8502)
Supplement: Supplementary Data 13 — Summary of SNPs attempted, and filtered from the analysis [file ncomms8502-s14.xlsx]

## Sheet: SD14_QC_SNPs
Supplementary Data 13: Summary of SNPs attempted, and filtered from the analysis.
	GWAS		Replication
Filter	SNPs kept	SNPs lost	SNPs kept	SNPs lost
Probes attempted	731442		207319
Genotyping center technical filters (intensity only probes)	727419	4023	206044	1275
Non rs probes	727290	129	204634	1410
MAF=0 for all samples	718443	8847	NA	NA
call rate < 99% (98% for replication)	702303	16140	197236	7398
>0 discordant calls in 6 duplicate pairs	700123	2180	NA	NA
>0 Mendelian errors in HapMap controls	698746	1377	NA	NA
HWE p-value < 1e-4	695457	3289	NA	NA
Non-autosomal probes	677466	17991	196921	315
Percentage of SNP assays attempted	0.9262		0.9498
MAF < 0.5% in study participants used for association tests	624044	53422	NA	NA
Percentage of SNP assays attempted for analysis	0.8532		0.9498
